# Supplementary material for: Capturing the cloud of diversity reveals complexity and heterogeneity of MRSA carriage, infection and transmission
Source: Nat Commun. 2015 Mar 27;6:6560. doi: 10.1038/ncomms7560 (PMC4389252; doi:10.1038/ncomms7560)
Supplement: Supplementary Dataset 1 — European short read archive accession numbers and assembly statistics for all isolates [file ncomms7560-s2.xlsx]

## Sheet: Supplementary Data 4
Supplementary Data 1: European short read archive accession numbers and assembly statistics for all isolates
Isolate name	Clade	Sequencing ID	Accession	Estimated fold coverage	N50	Avg Contig Length	No Contigs
Dog_158_N_B	1	10868_1#37	ERR388506	160.723	211436	85847.9	33
Dog_158_N_C	1	10868_1#38	ERR388507	171.327	211311	104824	27
Dog_158_N_D	1	10868_1#39	ERR388508	180.177	211431	91296.6	31
Dog_158_N_E	1	10868_1#40	ERR388509	172.913	211309	94384.1	30
Dog_158_N_F	1	10868_1#41	ERR388510	179.524	310984	101109	28
Dog_158_N_G	1	10868_1#42	ERR388511	193.879	174036	88445.4	32
Dog_158_N_H	1	10868_1#43	ERR388512	205.149	211320	108915	26
Dog_158_N_I	1	10868_1#44	ERR388513	150.879	223451	97553.3	29
Dog_158_N_J	1	10868_1#45	ERR388514	166.373	169498	64140.4	44
Dog_158_N_K	1	10868_1#46	ERR388515	168.351	299323	101066	28
Dog_158_N_L	1	10868_1#47	ERR388516	170.507	211309	101133	28
Dog_158_N_M	1	10868_1#48	ERR388517	168.395	211326	104799	27
Dog_158_N_N	1	10868_1#49	ERR388518	177.98	178103	91286.1	31
Dog_158_N_O	1	10868_1#50	ERR388519	187.98	251989	91331.3	31
Dog_158_N_P	1	10868_1#51	ERR388520	187.009	211324	94329.5	30
Dog_158_N_Q	1	10868_1#52	ERR388521	154.751	174038	83195.7	34
Dog_158_N_R	1	10868_1#53	ERR388522	172.238	211312	94344.6	30
Dog_158_N_S	1	10868_1#54	ERR388523	165.757	211298	97561.8	29
Dog_158_N_T	1	10868_1#55	ERR388524	154.439	211427	94267.2	30
Dog_30_B	1	10770_2#91	ERR377114	141.901	174576	80811.2	35
Dog_30_C	1	10770_2#92	ERR377115	141.215	211325	101072	28
Dog_30_D	1	10770_2#93	ERR377116	131.263	211301	94386.2	30
Dog_30_E	1	10770_2#94	ERR377117	138.866	174038	85725.2	33
Dog_30_F	1	10770_2#95	ERR377118	149.74	211305	104832	27
Dog_30_G	1	10770_2#96	ERR377119	138.362	211300	101138	28
Dog_30_H	1	10770_3#1	ERR377120	128.364	211298	78564.6	36
Dog_30_I	1	10770_3#2	ERR377121	167.135	211451	91306.2	31
Dog_30_J	1	12029_1#49	ERR471287	69.1685	169669	88718.9	32
Dog_30_K	1	10770_3#4	ERR377123	127.514	211304	101040	28
Dog_30_L	1	12029_1#50	ERR471288	63.1342	174086	78770.1	36
Dog_30_M	1	10770_3#6	ERR377125	121.635	211294	104853	27
Dog_30_N	1	10770_3#7	ERR377126	141.833	211300	97582.3	29
Dog_30_O	1	10770_3#8	ERR377127	142.444	211307	85760.7	33
Dog_30_P	1	10770_3#9	ERR377128	110.61	211431	91321.1	31
Dog_Index_1_A	1	10361_1#6	ERR343857	58.0192	211316	97815.9	29
Dog_Index_1_B	1	10770_4#1	ERR377216	132.085	211323	94385.3	30
Dog_Index_1_C	1	10770_4#2	ERR377217	130.795	174038	88454.1	32
Dog_Index_1_D	1	10770_4#3	ERR377218	139.25	252020	103261	27
Dog_Index_1_E	1	10770_4#4	ERR377219	139.979	174169	101134	28
Dog_Index_1_F	1	10770_4#5	ERR377220	131.458	211317	108886	26
Dog_Index_1_G	1	10770_4#6	ERR377221	139.069	211309	104843	27
Dog_Index_1_H	1	10770_4#7	ERR377222	145.246	211434	108884	26
Dog_Index_1_I	1	10770_4#8	ERR377223	133.787	324914	97649.1	29
Dog_Index_1_J	1	10770_4#9	ERR377224	138.244	211296	97658.7	29
Dog_Index_1_K	1	10770_4#10	ERR377225	124.146	211302	104901	27
Dog_Index_1_L	1	10770_4#11	ERR377226	128.234	174162	88429.9	32
Dog_Index_1_M	1	10770_4#12	ERR377227	119.866	211429	101099	28
Dog_Index_1_N	1	10770_4#13	ERR377228	118.283	169484	80674.3	35
Dog_Index_1_O	1	10770_4#14	ERR377229	125.317	174034	101096	28
Dog_Index_1_P	1	10770_4#15	ERR377230	134.346	174035	88415.3	32
Dog_Index_1_Q	1	10770_4#16	ERR377231	135.917	184453	108906	26
Dog_Index_1_R	1	10770_4#17	ERR377232	129.1	211303	118002	24
Dog_Index_1_S	1	10770_4#18	ERR377233	123.764	211304	101052	28
Dog_Index_1_T	1	10770_4#19	ERR377234	128.234	211298	94366.2	30
Dog_Index_2_A	1	10361_1#7	ERR343858	55.9315	211308	97783.6	29
Dog_Index_2_B	1	10770_4#38	ERR377253	136.118	252950	117883	24
Dog_Index_2_C	1	10770_4#39	ERR377254	126.716	211307	101148	28
Dog_Index_2_D	1	10770_4#40	ERR377255	137.241	211429	94401.8	30
Dog_Index_2_E	1	10770_4#41	ERR377256	117.614	169490	101131	28
Dog_Index_2_F	1	10770_4#42	ERR377257	133.022	211304	111540	25
Dog_Index_2_G	1	10770_4#43	ERR377258	140.848	211314	94405.1	30
Dog_Index_2_H	1	10770_4#44	ERR377259	153.086	211301	97587.6	29
Dog_Index_2_I	1	10770_4#45	ERR377260	154.116	211304	91364.4	31
Dog_Index_2_J	1	10770_4#46	ERR377261	122.034	211314	113244	25
Dog_Index_3_A	1	10361_1#8	ERR343859	42.75	211308	74690.8	38
Dog_Index_3_B	1	10770_4#20	ERR377235	134.776	211309	101020	28
Dog_Index_3_C	1	10770_4#21	ERR377236	141.513	211308	97644.3	29
Dog_Index_3_D	1	10770_4#22	ERR377237	137.509	211298	101119	28
Dog_Index_3_F	1	10770_4#24	ERR377239	141.321	211305	108822	26
Dog_Index_3_G	1	10770_4#25	ERR377240	137.726	211300	97608.9	29
Dog_Index_3_H	1	10770_4#26	ERR377241	141.566	236614	113190	25
Dog_Index_3_I	1	10770_4#27	ERR377242	151.41	236606	118085	24
Dog_Index_3_L	1	10770_4#30	ERR377245	141.891	229235	103304	27
Dog_Index_3_P	1	10770_4#34	ERR377249	147.066	174169	101141	28
Dog_Index_3_S	1	10770_4#37	ERR377252	147.759	211427	108864	26
Dog_Index_4_A	1	10361_1#10	ERR343861	43.0903	237874	78798.5	36
Dog_Index_4_B	1	10770_5#93	ERR377404	120.454	211292	88500.2	32
Dog_Index_4_C	1	10770_5#94	ERR377405	122.123	211296	97617.8	29
Dog_Index_4_D	1	10770_5#95	ERR377406	123.304	211312	91274.4	31
Dog_Index_4_E	1	10770_5#96	ERR377407	124.086	211345	94348.6	30
Dog_Index_4_F	1	10770_2#1	ERR377024	128.507	211300	94389.8	30
Dog_Index_4_G	1	10770_2#2	ERR377025	134.542	325142	108855	26
Dog_Index_4_H	1	10770_2#3	ERR377026	129.114	236607	104878	27
Dog_Index_4_I	1	10770_2#4	ERR377027	129.341	211303	101068	28
Dog_Index_4_J	1	10770_2#5	ERR377028	138.666	219253	123168	23
Dog_Index_4_K	1	10770_2#6	ERR377029	144.595	211317	101147	28
Dog_Index_4_L	1	10770_2#7	ERR377030	153.952	211307	91329.7	31
Dog_Index_4_M	1	10770_2#8	ERR377031	127.737	211299	101012	28
Dog_Index_4_N	1	10770_2#9	ERR377032	135.595	211302	104907	27
Dog_Index_4_O	1	10770_2#10	ERR377033	131.236	211432	113251	25
Dog_Index_4_O	1	10770_3#10	ERR377129	123.664	169487	104808	27
Dog_Index_4_P	1	10770_2#11	ERR377034	144.919	211297	113191	25
Dog_Index_4_P	1	10770_3#11	ERR377130	134.513	211168	101072	28
Dog_Index_4_Q	1	10770_2#12	ERR377035	132.032	211299	101088	28
Dog_Index_4_Q	1	10770_3#12	ERR377131	146.659	211312	94389	30
Dog_Index_4_R	1	10770_2#13	ERR377036	132.763	211304	97655.8	29
Dog_Index_4_R	1	10770_3#13	ERR377132	147.007	211297	104843	27
Dog_Index_4_S	1	10770_2#14	ERR377037	135.54	211295	97623.7	29
Dog_Index_4_T	1	12029_1#43	ERR471281	70.2453	198472	78881.9	36
Dog_Index_5_A	1	10361_1#11	ERR343862	51.5379	211316	70949.8	40
Dog_Index_5_B	1	10770_2#16	ERR377039	135.898	211299	88468.4	32
Dog_Index_5_C	1	10770_2#17	ERR377040	152.907	211437	101072	28
Dog_Index_5_D	1	10770_2#18	ERR377041	136.151	236600	91291.1	31
Dog_Index_5_E	1	10770_2#19	ERR377042	126.38	211435	91319.6	31
Dog_Index_5_F	1	10770_2#20	ERR377043	141.417	229238	94383.8	30
Dog_Index_5_G	1	10770_2#21	ERR377044	123.827	211295	108907	26
Dog_Index_5_H	1	10770_2#22	ERR377045	132.109	211300	104815	27
Dog_Index_5_I	1	10770_2#23	ERR377046	141.055	211313	91250.5	31
Dog_Index_5_J	1	10770_2#24	ERR377047	135.983	211297	101083	28
Dog_Index_5_K	1	10770_2#25	ERR377048	134.135	236608	97603.3	29
Dog_Index_5_L	1	10770_2#26	ERR377049	146.302	237938	94356.5	30
Dog_Index_5_M	1	10770_2#27	ERR377050	132.629	211305	108903	26
Dog_Index_5_N	1	10770_2#28	ERR377051	129.695	211302	94381.1	30
Dog_Index_5_O	1	10770_2#29	ERR377052	134.157	169497	72415	39
Dog_Index_5_P	1	12029_1#44	ERR471282	76.593	146250	70979.6	40
Dog_Index_5_Q	1	10770_2#31	ERR377054	135.845	211307	94395.1	30
Dog_Index_5_R	1	10770_2#32	ERR377055	135.679	211310	117973	24
Dog_Index_5_T	1	10770_2#34	ERR377057	132.828	314526	94398.4	30
Dog_Index_6_A	1	10361_1#12	ERR343863	68.889	211356	76717.4	37
Dog_Index_6_B	1	10770_2#72	ERR377095	144.617	211320	104895	27
Dog_Index_6_C	1	10770_2#73	ERR377096	130.295	211302	101194	28
Dog_Index_6_D	1	10770_2#74	ERR377097	137.302	211304	101136	28
Dog_Index_6_E	1	10770_2#75	ERR377098	130.043	211308	91341.7	31
Dog_Index_6_F	1	10770_2#76	ERR377099	142.041	211308	101141	28
Dog_Index_6_G	1	10770_2#77	ERR377100	132.009	211433	97610.7	29
Dog_Index_6_H	1	10770_2#78	ERR377101	125.595	211308	101152	28
Dog_Index_6_I	1	10770_2#79	ERR377102	116.661	211304	104791	27
Dog_Index_6_J	1	10770_2#80	ERR377103	122.568	211304	94337.6	30
Dog_Index_6_K	1	10770_2#81	ERR377104	128.123	211298	101035	28
Dog_Index_6_L	1	10770_2#82	ERR377105	140.814	211326	101059	28
Dog_Index_6_M	1	10770_2#83	ERR377106	134.524	211318	94369.6	30
Dog_Index_6_N	1	10770_2#84	ERR377107	150.859	211302	88496.6	32
Dog_Index_6_O	1	10770_2#85	ERR377108	143.521	169492	94341.6	30
Dog_Index_6_R	1	10770_2#88	ERR377111	138.11	211303	101087	28
Dog_Index_6_S	1	10770_2#89	ERR377112	153.177	211303	101089	28
Dog_Index_6_T	1	10770_2#90	ERR377113	156.519	169711	85674	33
Dog_Index_7_A	1	10361_1#13	ERR343864	58.7828	211312	85992.2	33
Dog_Index_7_B	1	10770_2#35	ERR377058	135.129	211299	101125	28
Dog_Index_7_D	1	10770_2#37	ERR377060	131.312	211293	97579.6	29
Dog_Index_7_E	1	10770_2#38	ERR377061	132.486	211298	83201.6	34
Dog_Index_7_F	1	10770_2#39	ERR377062	127.003	236621	97623.9	29
Dog_Index_7_G	1	10770_2#40	ERR377063	123.338	211417	104841	27
Dog_Index_7_H	1	10770_2#41	ERR377064	144.551	211300	108844	26
Dog_Index_7_I	1	10770_2#42	ERR377065	134.563	211295	101122	28
Dog_Index_7_J	1	10770_2#43	ERR377066	150.011	169497	83155.9	34
Dog_Index_7_K	1	10770_2#44	ERR377067	141.839	211305	94357.3	30
Dog_Index_7_L	1	10770_2#45	ERR377068	147.418	211296	97646	29
Dog_Index_7_M	1	10770_2#46	ERR377069	127.527	178098	91260.3	31
Dog_Index_7_N	1	10770_2#47	ERR377070	135.451	211301	108956	26
Dog_Index_7_O	1	10770_2#48	ERR377071	149.355	211299	104861	27
Dog_Index_7_P	1	10770_2#49	ERR377072	136.988	211402	94333.2	30
Dog_Index_7_Q	1	10770_2#50	ERR377073	141.073	211440	104830	27
Dog_Index_7_R	1	10770_2#51	ERR377074	125.303	211304	91319.8	31
Dog_Index_7_S	1	10770_2#52	ERR377075	128.88	211304	97666.8	29
Dog_Index_7_T	1	10770_2#53	ERR377076	131.257	211299	97655.6	29
Dog_Index_8_ L	1	10900_1#27	ERR388557	178.546	211305	97675.4	29
Dog_Index_8_ R	1	10770_2#69	ERR377092	140.438	211303	104817	27
Dog_Index_8_ S	1	10770_2#70	ERR377093	145.393	211325	94351.7	30
Dog_Index_8_ T	1	10770_2#71	ERR377094	140.765	211311	104812	27
Dog_Index_8_A	1	10361_1#14	ERR343865	54.5271	211314	94514	30
Dog_Index_8_B	1	10770_2#54	ERR377077	144.695	211306	97632.2	29
Dog_Index_8_C	1	10770_2#55	ERR377078	158.613	211309	101094	28
Dog_Index_8_D	1	10770_2#56	ERR377079	147.17	211299	91363.9	31
Dog_Index_8_E	1	10770_2#57	ERR377080	146.625	211308	94345.5	30
Dog_Index_8_F	1	10770_2#58	ERR377081	145.142	310973	101154	28
Dog_Index_8_G	1	10770_2#59	ERR377082	145.288	174038	94376.8	30
Dog_Index_8_H	1	10770_2#60	ERR377083	132.841	211305	97663.8	29
Dog_Index_8_I	1	10770_2#61	ERR377084	143.232	173978	97597.7	29
Dog_Index_8_J	1	10770_2#62	ERR377085	143.784	211315	108906	26
Dog_Index_8_K	1	10770_2#63	ERR377086	142.387	252958	97678.8	29
Dog_Index_8_M	1	10770_2#64	ERR377087	135.155	169509	74461.6	38
Dog_Index_8_N	1	10770_2#65	ERR377088	155.89	211311	94395.8	30
Dog_Index_8_O	1	10770_2#66	ERR377089	139.497	211299	101109	28
Dog_Index_8_Q	1	10770_2#68	ERR377091	134.786	211304	94394.7	30
Dog_Index_9_A	1	12029_1#41	ERR471279	63.4796	174354	64576.6	44
Staff_A_1_A	1	10361_1#89	ERR343868	48.1092	211330	97780.4	29
Staff_A_1_B	1	10770_5#64	ERR377375	139.303	211305	94356.9	30
Staff_A_1_C	1	10770_5#65	ERR377376	126.141	211291	101066	28
Staff_A_1_D	1	10770_5#66	ERR377377	120.596	211304	97656.7	29
Staff_A_1_E	1	10770_5#67	ERR377378	132.414	211298	113216	25
Staff_A_1_G	1	10770_5#69	ERR377380	124.245	211301	85852.2	33
Staff_A_1_K	1	10770_5#73	ERR377384	123.063	211804	94380.1	30
Staff_A_1_O	1	10770_5#77	ERR377388	128.573	211300	104818	27
Staff_A_1_P	1	10770_5#78	ERR377389	124.267	211305	113257	25
Staff_A_2_A	1	10361_1#1	ERR343852	45.809	171195	78647.2	36
Staff_A_2_B	1	10770_4#57	ERR377272	140.752	211428	94411.1	30
Staff_A_2_C	1	10770_4#58	ERR377273	132.21	282879	117998	24
Staff_A_2_D	1	10770_4#59	ERR377274	126.216	211431	113227	25
Staff_A_2_E	1	10770_4#60	ERR377275	122.169	147856	54347.1	52
Staff_A_2_F	1	10770_4#61	ERR377276	129.022	211294	104837	27
Staff_A_2_G	1	10770_4#62	ERR377277	139.134	211310	85698.1	33
Staff_A_2_H	1	10770_4#63	ERR377278	130.268	211302	108897	26
Staff_A_2_I	1	10770_4#64	ERR377279	131.769	215064	104853	27
Staff_A_2_J	1	12075_1#75	ERR473434	83.8317	114191	52620.4	54
Staff_A_2_L	1	10770_4#67	ERR377282	141.636	236621	108917	26
Staff_A_2_M	1	10770_4#68	ERR377283	144.395	236387	94327.9	30
Staff_A_2_N	1	10770_4#69	ERR377284	150.301	211307	97622.8	29
Staff_A_2_O	1	10770_4#70	ERR377285	133.244	340811	117943	24
Staff_A_2_P	1	10770_4#71	ERR377286	128.539	211303	104884	27
Staff_A_2_R	1	12075_1#77	ERR473436	95.343	169700	88685	32
Staff_A_2_S	1	10770_4#74	ERR377289	136.79	251990	101128	28
Staff_A_2_T	1	10770_4#75	ERR377290	141.978	211295	108803	26
Staff_A_3_A	1	10770_3#89	ERR377208	128.646	211303	88429.9	32
Staff_A_3_C	1	10770_3#91	ERR377210	130.651	211300	97646	29
Staff_A_3_H	1	12029_1#54	ERR471292	61.4077	174350	74599.2	38
Staff_A_3_L	1	10868_1#4	ERR388473	188.463	211456	83258.6	34
Staff_A_3_N	1	10868_1#6	ERR388475	184.085	211306	97594.5	29
Staff_A_3_O	1	10868_1#7	ERR388476	178.637	211321	108839	26
Staff_A_3_P	1	10868_1#8	ERR388477	189.924	211325	91278.1	31
Staff_B_1_A	1	10361_1#90	ERR343869	54.406	211308	86034.4	33
Staff_B_2_A	1	10361_1#2	ERR343853	57.4029	174356	78777.8	36
Staff_C_1_A	1	10361_1#91	ERR343870	58.8836	211312	91513.6	31
Staff_F_1_B	1	10770_5#45	ERR377356	122.131	211303	97657.7	29
Staff_F_1_C	1	10770_5#46	ERR377357	127.792	211299	78628.6	36
Staff_F_1_D	1	10770_5#47	ERR377358	129.592	211298	97592	29
Dog_150_N_A	2	10770_5#19	ERR377330	150.711	173974	101029	28
Dog_150_N_B	2	10770_5#20	ERR377331	151.011	190731	91232.2	31
Dog_150_N_C	2	10770_5#21	ERR377332	162.657	174169	94351.5	30
Dog_150_N_D	2	10770_5#22	ERR377333	195.814	193169	104783	27
Dog_150_N_E	2	10770_5#23	ERR377334	163	174167	91291.5	31
Dog_150_N_F	2	10770_5#24	ERR377335	156.976	193515	108808	26
Dog_150_N_G	2	10770_5#25	ERR377336	149.231	173972	83144.1	34
Dog_150_N_H	2	10770_5#26	ERR377337	149.395	190698	101008	28
Dog_150_N_I	2	10770_5#27	ERR377338	143.662	190725	94260.4	30
Dog_150_N_J	2	10770_5#28	ERR377339	148.986	155753	85668.9	33
Dog_150_N_K	2	10770_5#29	ERR377340	147.614	173985	85722.1	33
Dog_150_N_L	2	10770_5#30	ERR377341	144.594	174169	113224	25
Dog_150_N_M	2	10770_5#31	ERR377342	137.673	190694	97582.2	29
Dog_150_N_N	2	10770_5#32	ERR377343	128.59	173979	101024	28
Dog_150_N_O	2	10770_5#33	ERR377344	142.478	190705	101085	28
Dog_150_N_P	2	10770_5#34	ERR377345	142.437	190719	101081	28
Dog_150_N_Q	2	10770_5#35	ERR377346	134.277	191945	104778	27
Dog_150_N_R	2	10770_5#37	ERR377348	143.734	190713	108868	26
Dog_150_N_S	2	10770_5#38	ERR377349	144.231	173979	97522.8	29
Dog_150_S_A	2	10770_5#18	ERR377329	164.267	190710	97601.6	29
Dog_150_S_B	2	10770_5#83	ERR377394	120.059	190717	97591.2	29
Dog_150_S_C	2	10770_5#84	ERR377395	130.162	173974	104748	27
Dog_150_S_D	2	10770_5#85	ERR377396	126.344	194024	94318.6	30
Dog_150_S_Ez	2	12075_1#80	ERR473439	64.9597	175455	104954	27
Dog_Index_3_E	2	10770_4#23	ERR377238	151.564	174287	113214	25
Dog_Index_3_N	2	10770_4#32	ERR377247	132.495	174169	108848	26
Staff_A_1_F	2	10770_5#68	ERR377379	119.499	193153	101003	28
Staff_A_1_H	2	10770_5#70	ERR377381	116.093	173976	101007	28
Staff_A_1_I	2	10770_5#71	ERR377382	127.539	173979	97560.7	29
Staff_A_1_J	2	10770_5#72	ERR377383	128.447	190693	94325.9	30
Staff_A_1_L	2	10770_5#74	ERR377385	121.285	174169	88444.1	32
Staff_A_1_M	2	10770_5#75	ERR377386	127.278	190700	108766	26
Staff_A_1_N	2	10770_5#76	ERR377387	124.659	173981	97525.8	29
Staff_A_1_Q	2	10770_5#79	ERR377390	131.82	190732	101021	28
Staff_A_1_R	2	10770_5#80	ERR377391	119.197	193157	91282.2	31
Staff_A_1_S	2	10770_5#81	ERR377392	129.362	190974	94239.9	30
Staff_A_1_T	2	10770_5#82	ERR377393	133.462	193164	101082	28
Staff_A_3_B	2	10770_3#90	ERR377209	133.192	190708	85702.7	33
Staff_A_3_D	2	10770_3#92	ERR377211	126.435	193160	104786	27
Staff_A_3_E	2	10770_3#93	ERR377212	119.784	190974	104755	27
Staff_A_3_F	2	10770_3#94	ERR377213	119.437	190714	94321.8	30
Staff_A_3_G	2	10770_3#95	ERR377214	106.507	190689	88417.8	32
Staff_A_3_I	2	10868_1#1	ERR388470	148.267	174007	97553.3	29
Staff_A_3_J	2	10868_1#2	ERR388471	179.26	190713	108813	26
Staff_A_3_K	2	10868_1#3	ERR388472	180.31	190760	94316.2	30
Staff_A_3_M	2	10868_1#5	ERR388474	164.757	173985	94281	30
Staff_A_3_Q	2	10868_1#9	ERR388478	173.427	193167	117916	24
Staff_A_3_R	2	10868_1#10	ERR388479	158.992	193170	113182	25
Staff_A_3_S	2	10868_1#11	ERR388480	171.518	174171	97602.6	29
Staff_A_3_T	2	10868_1#12	ERR388481	170.506	190510	94347.3	30
Staff_B_1_B	2	10868_1#33	ERR388502	185.505	176937	97617.4	29
Staff_B_1_C	2	10868_1#34	ERR388503	190.816	186526	101023	28
Staff_B_1_D	2	10868_1#35	ERR388504	152.803	174284	94336.7	30
Staff_B_1_E	2	10770_5#87	ERR377398	127.536	194017	104779	27
Staff_F_1_A	2	10361_1#95	ERR343874	44.4859	195639	83321.4	34
Staff_F_1_E	2	10770_5#48	ERR377359	123.359	174172	97572.7	29
Staff_F_1_F	2	10770_5#49	ERR377360	122.709	173981	97535.2	29
Staff_F_1_G	2	10770_5#50	ERR377361	131.316	174163	99937.2	28
Staff_F_1_H	2	10770_5#51	ERR377362	138.927	190716	108783	26
Staff_F_1_I	2	10770_5#52	ERR377363	136.437	190703	94234.5	30
Staff_F_1_J	2	10770_5#53	ERR377364	127.014	174170	94318.4	30
Staff_F_1_K	2	10770_5#54	ERR377365	128.067	173969	94284.2	30
Staff_F_1_L	2	10770_5#55	ERR377366	145.004	193164	101014	28
Staff_F_1_M	2	10770_5#56	ERR377367	136.149	193515	97539.7	29
Staff_F_1_N	2	10770_5#57	ERR377368	136.312	194406	101068	28
Staff_F_1_O	2	10770_5#58	ERR377369	130.382	194406	108753	26
Staff_F_1_P	2	10770_5#59	ERR377370	128.842	190510	97574.2	29
Staff_F_1_Q	2	10770_5#60	ERR377371	119.766	174169	97602.1	29
Staff_F_1_S	2	10770_5#62	ERR377373	110.274	193164	104794	27
Staff_F_1_T	2	10770_5#63	ERR377374	119.304	190699	94280	30
Staff_F_2_A	2	10361_1#5	ERR343856	58.1588	211896	85934.1	33
Staff_F_2_B	2	10770_3#70	ERR377189	122.773	173970	83131.8	34
Staff_F_2_C	2	10770_3#71	ERR377190	124.148	193515	97464.5	29
Staff_F_2_D	2	10770_3#72	ERR377191	131.125	191153	94293.9	30
Staff_F_2_E	2	10770_3#73	ERR377192	111.193	170589	85661.6	33
Staff_F_2_F	2	10770_3#74	ERR377193	118.202	173969	94244.1	30
Staff_F_2_H	2	10770_3#76	ERR377195	126.73	190974	91267.1	31
Staff_F_2_Jz	2	12029_1#52	ERR471290	62.2645	147122	83278.5	34
Staff_F_2_K	2	10770_3#79	ERR377198	126.14	174169	80839.3	35
Staff_F_2_L	2	10770_3#80	ERR377199	119.027	173971	88377.2	32
Staff_F_2_M	2	10770_3#81	ERR377200	113.972	179378	91252.4	31
Staff_F_2_N	2	10770_3#82	ERR377201	121.552	179373	94229.1	30
Staff_F_2_O	2	10770_3#83	ERR377202	123.875	211755	108748	26
Staff_F_2_P	2	10770_3#84	ERR377203	122.716	211745	117867	24
Staff_F_2_Q	2	10770_3#85	ERR377204	132.83	193515	91266.2	31
Staff_F_2_S	2	12029_1#53	ERR471291	64.3912	190760	94542	30
Staff_F_3_A	2	10770_5#89	ERR377400	129.96	190709	101035	28
Staff_F_3_B	2	10770_4#95	ERR377310	119.447	174166	97534.7	29
Staff_F_3_C	2	10770_4#96	ERR377311	123.862	190706	104817	27
Staff_F_3_D	2	10770_5#1	ERR377312	135.165	173973	88383.7	32
Staff_F_3_E	2	10770_5#2	ERR377313	153.406	190738	108796	26
Staff_F_3_F	2	10770_5#3	ERR377314	146.592	174169	101048	28
Staff_F_3_G	2	10770_5#4	ERR377315	135.816	174169	117944	24
Staff_F_3_H	2	10770_5#5	ERR377316	138.926	190704	101071	28
Staff_F_3_I	2	10770_5#6	ERR377317	143.313	173973	108777	26
Staff_F_3_J	2	10770_5#7	ERR377318	131.316	190681	101021	28
Staff_F_3_K	2	10770_5#8	ERR377319	121.901	190594	91267.7	31
Staff_F_3_L	2	10770_5#9	ERR377320	124.601	193167	101012	28
Staff_F_3_M	2	10770_5#10	ERR377321	132.825	173982	85770.8	33
Staff_F_3_N	2	10770_5#11	ERR377322	156.887	190705	113143	25
Staff_F_3_O	2	10770_5#12	ERR377323	142.001	180279	88426.4	32
Staff_F_3_P	2	10770_5#13	ERR377324	144.168	190717	97529.7	29
Staff_F_3_Q	2	10770_5#14	ERR377325	151.332	190742	97600.9	29
Staff_F_3_R	2	10770_5#15	ERR377326	152.391	190733	85755.3	33
Staff_F_3_S	2	10770_5#16	ERR377327	166.99	190701	104817	27
Staff_F_3_T	2	10770_5#17	ERR377328	164.386	190706	104822	27
Staff_G_1_A	2	10361_1#96	ERR343875	36.3617	174032	88493	32
Staff_D_1_A	3	10361_1#92	ERR343871	48.4596	210492	74503.5	38
Staff_D_1_B	3	10361_1#93	ERR343872	35.6742	210493	67482.9	42
Staff_D_1_C	3	10770_3#14	ERR377133	129.379	186681	83278.1	34
Staff_D_1_D	3	10770_3#15	ERR377134	145.038	212041	85837.3	33
Staff_D_1_E	3	10770_3#16	ERR377135	135.864	178092	83291.7	34
Staff_D_1_F	3	10770_3#17	ERR377136	124.538	236368	97596.8	29
Staff_D_1_H	3	10770_3#19	ERR377138	128.017	191540	94399.1	30
Staff_D_1_L	3	10770_3#23	ERR377142	135.196	173983	76476.8	37
Staff_D_1_M	3	10900_1#28	ERR388558	149.625	210493	113252	25
Staff_D_1_N	3	10770_3#24	ERR377143	132.147	209934	80892.4	35
Staff_D_1_O	3	10770_3#25	ERR377144	125.945	174485	80827.4	35
Staff_D_1_Q	3	10770_3#27	ERR377146	123.61	174168	85830	33
Staff_D_1_R	3	12029_1#51	ERR471289	59.5666	243211	74709.7	38
Staff_D_1_S	3	10770_3#29	ERR377148	126.855	174179	91354.2	31
Staff_D_1_T	3	10770_3#30	ERR377149	129.121	174575	85819.4	33
Staff_D_2_A	3	10361_1#3	ERR343854	44.2095	174435	78897.4	36
Staff_D_2_B	3	10770_3#31	ERR377150	130.47	172506	83241.9	34
Staff_D_2_C	3	10770_3#32	ERR377151	129.043	174008	78598.6	36
Staff_D_2_D	3	10770_3#33	ERR377152	118.031	170598	85822.4	33
Staff_D_2_F	3	10770_3#35	ERR377154	135.976	174169	85785.4	33
Staff_D_2_H	3	10770_3#37	ERR377156	137.284	252160	76479.9	37
Staff_D_2_I	3	10770_3#38	ERR377157	136.916	209936	113204	25
Staff_D_2_J	3	10770_3#39	ERR377158	133.911	175580	101122	28
Staff_D_2_K	3	10770_3#40	ERR377159	132.714	170597	72599.4	39
Staff_D_2_L	3	10770_3#41	ERR377160	116.483	190568	85820.9	33
Staff_D_2_M	3	10770_3#42	ERR377161	124.409	170592	85787	33
Staff_D_2_N	3	10770_3#43	ERR377162	133.617	239676	101084	28
Staff_D_2_O	3	10770_3#44	ERR377163	133.358	173981	91334.6	31
Staff_D_2_P	3	10770_3#45	ERR377164	126.236	173981	91326.8	31
Staff_D_2_Q	3	10770_3#46	ERR377165	131.894	283936	108959	26
Staff_D_2_R	3	10770_3#47	ERR377166	127.671	194425	101085	28
Staff_D_2_S	3	10770_3#48	ERR377167	128.819	170596	88438.8	32
Staff_D_2_T	3	10770_3#49	ERR377168	115.519	170596	88418.4	32
Staff_D_3_A	3	10770_3#50	ERR377169	121.016	170593	83044.9	34
Staff_D_3_B	3	10770_3#51	ERR377170	126.316	209931	104842	27
Staff_D_3_C	3	10770_3#52	ERR377171	122.489	174270	85585	33
Staff_D_3_D	3	10770_3#53	ERR377172	123.5	210491	91296.6	31
Staff_D_3_F	3	10770_3#55	ERR377174	130.658	209947	85557.4	33
Staff_D_3_G	3	10770_3#56	ERR377175	125.15	173974	85522.7	33
Staff_D_3_H	3	10770_3#57	ERR377176	115.236	209952	89715.5	31
Staff_D_3_I	3	10770_3#58	ERR377177	108.595	173978	85478.2	33
Staff_D_3_K	3	10770_3#60	ERR377179	129.505	173985	80647.1	35
Staff_D_3_L	3	10770_3#61	ERR377180	122.77	174035	78398.2	36
Staff_D_3_M	3	10770_3#62	ERR377181	123.354	173977	94053.4	30
Staff_D_3_N	3	10770_3#63	ERR377182	118.159	170604	94329.1	30
Staff_D_3_O	3	10770_3#64	ERR377183	118.608	209895	88180.7	32
Staff_D_3_P	3	10770_3#65	ERR377184	118.55	170591	80669.1	35
Staff_D_3_Q	3	10770_3#66	ERR377185	118.319	170599	83230.2	34
Staff_D_3_R	3	10770_3#67	ERR377186	126.294	146379	83060.1	34
Staff_D_3_S	3	10770_3#68	ERR377187	113.713	146510	78386.3	36
Staff_D_3_T	3	10770_3#69	ERR377188	121.283	178091	91015.5	31
