# Supplementary material for: Capturing the cloud of diversity reveals complexity and heterogeneity of MRSA carriage, infection and transmission
Source: Nat Commun. 2015 Mar 27;6:6560. doi: 10.1038/ncomms7560 (PMC4389252; doi:10.1038/ncomms7560)
Supplement: Supplementary Dataset 2 — Summary of clade 1 SNPS [file ncomms7560-s3.xlsx]

## Sheet: Supplementary Data 2a
Supplementary Data 2a: Summary of clade 1 SNPS
Position_in_alignment	CDS/rRNA/tRNA/Intergenic	strand	CDS_name	product	Synonymous/Non-synonymous/STOP	Ref_base	SNP_base	Total	Outgroup	Dog_Index_4_A	Dog_Index_5_A	Dog_Index_6_A	Dog_Index_7_A	Dog_Index_8_A	Staff_A_2_A	Staff_B_2_A	Dog_Index_1_A	Dog_Index_2_A	Staff_A_1_A	Dog_Index_3_A	Staff_B_1_A	Staff_C_1_A	Dog_Index_4_O	Dog_Index_4_P	Dog_Index_4_Q	Dog_Index_4_R	Dog_Index_4_S	Dog_Index_5_B	Dog_Index_5_C	Dog_Index_5_D	Dog_Index_5_E	Dog_Index_4_G	Dog_Index_5_F	Dog_Index_5_G	Dog_Index_5_H	Dog_Index_5_I	Dog_Index_5_J	Dog_Index_5_K	Dog_Index_5_L	Dog_Index_5_M	Dog_Index_5_N	Dog_Index_5_O	Dog_Index_4_G	Dog_Index_5_Q	Dog_Index_5_R	Dog_Index_5_T	Dog_Index_7_B	Dog_Index_7_D	Dog_Index_7_E
128291	Intergenic	-	-	-	-	A	G	1	G	.	.	.	.	.	.	.	.	.	.	.	.	.	.	.	.	.	.	.	.	.	.	.	.	.	.	.	.	.	.	.	.	.	.	.	.	.	.	.	.
159894	Intergenic	-	-	-	-	G	T	1	T	.	.	.	.	.	.	.	.	.	.	.	.	.	.	.	.	.	.	.	.	.	.	.	.	.	.	.	.	.	.	.	.	.	.	.	.	.	.	.	.
218645	CDS	1	SAEMRSA15_01750	putative sugar transport system permease	S	C	T	1	.	.	.	.	.	.	.	.	.	.	.	.	.	.	.	.	.	.	.	.	.	.	.	.	.	.	.	.	.	.	.	.	.	.	.	.	.	.	.	.	.
238765	CDS	-1	fadA	putative thiolase	N	C	A	1	A	.	.	.	.	.	.	.	.	.	.	.	.	.	.	.	.	.	.	.	.	.	.	.	.	.	.	.	.	.	.	.	.	.	.	.	.	.	.	.	.
409484	CDS	1	guaA	putative GMP synthase	S	T	C	1	C	.	.	.	.	.	.	.	.	.	.	.	.	.	.	.	.	.	.	.	.	.	.	.	.	.	.	.	.	.	.	.	.	.	.	.	.	.	.	.	.
464399	CDS	1	gltB	glutamate synthase, small subunit	N	A	T	1	.	.	.	.	.	.	.	.	.	.	.	.	.	.	.	.	.	.	.	.	.	.	.	.	.	.	.	.	.	.	.	.	.	.	.	.	.	.	.	.	.
464400	CDS	1	gltB	glutamate synthase, small subunit	N	A	T	1	.	.	.	.	.	.	.	.	.	.	.	.	.	.	.	.	.	.	.	.	.	.	.	.	.	.	.	.	.	.	.	.	.	.	.	.	.	.	.	.	.
534320	CDS	-1	nupC	nucleoside permease	S	C	T	1	.	.	.	.	.	.	.	.	.	.	.	.	.	.	.	.	.	.	.	.	.	.	.	.	.	.	.	.	.	.	.	.	.	.	.	.	.	.	.	.	.
649631	CDS	1	SAEMRSA15_05550	putative membrane protein	N	T	A	1	.	.	.	.	.	.	.	.	.	.	.	.	.	.	.	.	.	.	.	.	.	.	.	.	.	.	.	.	.	.	.	.	.	.	.	.	.	.	.	.	.
739930	CDS	1	SAEMRSA15_06450	putative sulfatase	N	A	C	1	C	.	.	.	.	.	.	.	.	.	.	.	.	.	.	.	.	.	.	.	.	.	.	.	.	.	.	.	.	.	.	.	.	.	.	.	.	.	.	.	.
778796	CDS	1	secA	preprotein translocase SecA subunit	S	A	G	1	G	.	.	.	.	.	.	.	.	.	.	.	.	.	.	.	.	.	.	.	.	.	.	.	.	.	.	.	.	.	.	.	.	.	.	.	.	.	.	.	.
790617	CDS	1	hprK	HPr kinase/phosphatase	S	A	G	1	.	.	.	.	.	.	.	.	.	.	.	.	.	.	.	.	.	.	.	.	.	.	.	.	.	.	.	.	.	.	.	.	.	.	.	.	.	.	.	.	.
808389	Intergenic	-	-	-	-	T	C	1	C	.	.	.	.	.	.	.	.	.	.	.	.	.	.	.	.	.	.	.	.	.	.	.	.	.	.	.	.	.	.	.	.	.	.	.	.	.	.	.	.
829894	Intergenic	-	-	-	-	G	T	1	T	.	.	.	.	.	.	.	.	.	.	.	.	.	.	.	.	.	.	.	.	.	.	.	.	.	.	.	.	.	.	.	.	.	.	.	.	.	.	.	.
911670	CDS	1	SAEMRSA15_08030	putative membrane protein	N	C	T	1	T	.	.	.	.	.	.	.	.	.	.	.	.	.	.	.	.	.	.	.	.	.	.	.	.	.	.	.	.	.	.	.	.	.	.	.	.	.	.	.	.
956759	CDS	1	SAEMRSA15_08450	conserved hypothetical protein	N	G	A	1	A	.	.	.	.	.	.	.	.	.	.	.	.	.	.	.	.	.	.	.	.	.	.	.	.	.	.	.	.	.	.	.	.	.	.	.	.	.	.	.	.
1061881	CDS	1	SAEMRSA15_09440	putative pyruvate carboxylase	N	C	T	1	T	.	.	.	.	.	.	.	.	.	.	.	.	.	.	.	.	.	.	.	.	.	.	.	.	.	.	.	.	.	.	.	.	.	.	.	.	.	.	.	.
1185729	CDS	1	SAEMRSA15_10660	putative ribonuclease III	S	G	A	1	A	.	.	.	.	.	.	.	.	.	.	.	.	.	.	.	.	.	.	.	.	.	.	.	.	.	.	.	.	.	.	.	.	.	.	.	.	.	.	.	.
1237143	CDS	1	pnpA	polyribonucleotide nucleotidyltransferase	N	G	A	1	.	.	.	.	.	.	.	.	.	.	.	.	.	.	.	.	.	.	.	.	.	.	.	.	.	.	.	.	.	.	.	.	.	.	.	.	.	.	.	.	.
1311595	Intergenic	-	-	-	-	A	G	1	.	.	.	.	.	.	.	.	.	.	.	.	.	.	.	.	.	.	.	.	.	.	.	.	.	.	.	.	.	.	.	.	.	.	.	.	.	.	.	.	.
1390810	CDS	1	SAEMRSA15_12550	ABC transporter ATP-binding protein	S	A	G	1	.	.	.	.	.	.	.	.	.	.	.	.	.	.	.	.	.	.	.	.	.	.	.	.	.	.	.	.	.	.	.	.	.	.	.	.	.	.	.	.	.
1501221	CDS	-1	SAEMRSA15_13300	putative heptaprenyl diphosphate synthase component II	S	C	T	1	T	.	.	.	.	.	.	.	.	.	.	.	.	.	.	.	.	.	.	.	.	.	.	.	.	.	.	.	.	.	.	.	.	.	.	.	.	.	.	.	.
1514630	CDS	-1	SAEMRSA15_13420	hypothetical protein	N	T	C	1	C	.	.	.	.	.	.	.	.	.	.	.	.	.	.	.	.	.	.	.	.	.	.	.	.	.	.	.	.	.	.	.	.	.	.	.	.	.	.	.	.
1599559	CDS	-1	SAEMRSA15_14400	putative DNA repair protein	N	C	T	1	T	.	.	.	.	.	.	.	.	.	.	.	.	.	.	.	.	.	.	.	.	.	.	.	.	.	.	.	.	.	.	.	.	.	.	.	.	.	.	.	.
1610147	Intergenic	-	-	-	-	C	A	1	A	.	.	.	.	.	.	.	.	.	.	.	.	.	.	.	.	.	.	.	.	.	.	.	.	.	.	.	.	.	.	.	.	.	.	.	.	.	.	.	.
1635737	Intergenic	-	-	-	-	C	T	1	T	.	.	.	.	.	.	.	.	.	.	.	.	.	.	.	.	.	.	.	.	.	.	.	.	.	.	.	.	.	.	.	.	.	.	.	.	.	.	.	.
1645957	CDS	-1	SAEMRSA15_14930	putative exported protein	N	C	T	1	T	.	.	.	.	.	.	.	.	.	.	.	.	.	.	.	.	.	.	.	.	.	.	.	.	.	.	.	.	.	.	.	.	.	.	.	.	.	.	.	.
1657694	Intergenic	-	-	-	-	T	A	1	A	.	.	.	.	.	.	.	.	.	.	.	.	.	.	.	.	.	.	.	.	.	.	.	.	.	.	.	.	.	.	.	.	.	.	.	.	.	.	.	.
1676990	CDS	-1	SAEMRSA15_15240	putative biotin carboxylase subunit of acetyl-CoA carboxylase	N	C	T	1	T	.	.	.	.	.	.	.	.	.	.	.	.	.	.	.	.	.	.	.	.	.	.	.	.	.	.	.	.	.	.	.	.	.	.	.	.	.	.	.	.
1677559	CDS	-1	SAEMRSA15_15240	putative biotin carboxylase subunit of acetyl-CoA carboxylase	N	C	T	1	T	.	.	.	.	.	.	.	.	.	.	.	.	.	.	.	.	.	.	.	.	.	.	.	.	.	.	.	.	.	.	.	.	.	.	.	.	.	.	.	.
1688173	Intergenic	-	-	-	-	G	A	1	A	.	.	.	.	.	.	.	.	.	.	.	.	.	.	.	.	.	.	.	.	.	.	.	.	.	.	.	.	.	.	.	.	.	.	.	.	.	.	.	.
1728228	CDS	-1	valS	valyl tRNA synthetase	N	T	A	1	A	.	.	.	.	.	.	.	.	.	.	.	.	.	.	.	.	.	.	.	.	.	.	.	.	.	.	.	.	.	.	.	.	.	.	.	.	.	.	.	.
1730205	CDS	-1	SAEMRSA15_15760	putative membrane protein	STOP	G	A	1	A	.	.	.	.	.	.	.	.	.	.	.	.	.	.	.	.	.	.	.	.	.	.	.	.	.	.	.	.	.	.	.	.	.	.	.	.	.	.	.	.
1763751	CDS	-1	citZ	citrate synthase II	N	G	A	1	A	.	.	.	.	.	.	.	.	.	.	.	.	.	.	.	.	.	.	.	.	.	.	.	.	.	.	.	.	.	.	.	.	.	.	.	.	.	.	.	.
1795138	CDS	1	SAEMRSA15_16310	putative soluble hydrogenase subunit	N	G	A	1	A	.	.	.	.	.	.	.	.	.	.	.	.	.	.	.	.	.	.	.	.	.	.	.	.	.	.	.	.	.	.	.	.	.	.	.	.	.	.	.	.
1838800	CDS	1	SAEMRSA15_16630	putative exported protein	STOP	T	G	1	.	.	.	.	.	.	.	.	.	.	.	.	.	.	.	.	.	.	.	.	.	.	.	.	.	.	.	.	.	.	.	.	.	.	.	.	.	.	.	.	.
1852345	CDS	-1	rot	repressor of toxins	N	T	G	1	.	.	.	.	.	.	.	.	.	.	.	.	.	.	.	.	.	.	.	.	.	.	.	.	.	.	.	.	.	.	.	.	.	.	.	.	.	.	.	.	.
1910939	Intergenic	-	-	-	-	C	A	1	.	.	.	.	.	.	.	.	.	.	.	.	.	.	.	.	.	.	.	.	.	.	.	.	.	.	.	.	.	.	.	.	.	.	.	.	.	.	.	.	.
1945469	tRNA	-1	SAEMRSA15_tRNA0027		-	A	C	1	.	.	.	.	.	.	.	.	.	.	.	.	.	.	.	.	.	.	.	.	.	.	.	.	.	.	.	.	.	.	.	.	.	.	.	.	.	.	.	.	.
2108077	CDS	1	agrC	autoinducer sensor protein	N	T	G	1	.	.	.	.	.	.	.	.	.	.	.	.	.	.	.	.	.	.	.	.	.	.	.	.	.	.	.	.	.	.	.	.	.	.	.	.	.	.	.	.	.
2150400	CDS	-1	rsbU	putative sigma factor sigB regulation protein	N	A	G	1	G	.	.	.	.	.	.	.	.	.	.	.	.	.	.	.	.	.	.	.	.	.	.	.	.	.	.	.	.	.	.	.	.	.	.	.	.	.	.	.	.
2163307	CDS	1	kdpE	response regulator protein	N	G	A	1	A	.	.	.	.	.	.	.	.	.	.	.	.	.	.	.	.	.	.	.	.	.	.	.	.	.	.	.	.	.	.	.	.	.	.	.	.	.	.	.	.
2187726	CDS	-1	atpH	putative ATP synthase delta chain	N	C	T	1	T	.	.	.	.	.	.	.	.	.	.	.	.	.	.	.	.	.	.	.	.	.	.	.	.	.	.	.	.	.	.	.	.	.	.	.	.	.	.	.	.
2298713	CDS	-1	SAEMRSA15_21080	peptidase family M23/M37 protein	N	T	C	1	.	.	.	.	.	.	.	.	.	.	.	.	.	.	.	.	.	.	.	.	.	.	.	.	.	.	.	.	.	.	.	.	.	.	.	.	.	.	.	.	.
2349250	CDS	-1	moeA	putative molybdenum cofactor biosynthesis protein	N	T	C	1	C	.	.	.	.	.	.	.	.	.	.	.	.	.	.	.	.	.	.	.	.	.	.	.	.	.	.	.	.	.	.	.	.	.	.	.	.	.	.	.	.
2371397	CDS	1	SAEMRSA15_21960	putative exported protein	N	C	T	1	T	.	.	.	.	.	.	.	.	.	.	.	.	.	.	.	.	.	.	.	.	.	.	.	.	.	.	.	.	.	.	.	.	.	.	.	.	.	.	.	.
2493724	Intergenic	-	-	-	-	T	C	1	.	.	.	.	.	.	.	.	.	C	.	.	.	.	.	.	.	.	.	.	.	.	.	.	.	.	.	.	.	.	.	.	.	.	.	.	.	.	.	.	.
2514811	Intergenic	-	-	-	-	T	A	1	A	.	.	.	.	.	.	.	.	.	.	.	.	.	.	.	.	.	.	.	.	.	.	.	.	.	.	.	.	.	.	.	.	.	.	.	.	.	.	.	.
2515369	CDS	-1	SAEMRSA15_23310	putative membrane protein	N	C	T	1	T	.	.	.	.	.	.	.	.	.	.	.	.	.	.	.	.	.	.	.	.	.	.	.	.	.	.	.	.	.	.	.	.	.	.	.	.	.	.	.	.
2533503	CDS	-1	opuCD	putative glycine betaine/carnitine/choline transport system permease protein	N	G	A	1	A	.	.	.	.	.	.	.	.	.	.	.	.	.	.	.	.	.	.	.	.	.	.	.	.	.	.	.	.	.	.	.	.	.	.	.	.	.	.	.	.
2617378	CDS	-1	SAEMRSA15_24210	nitroreductase family protein	N	T	C	1	C	.	.	.	.	.	.	.	.	.	.	.	.	.	.	.	.	.	.	.	.	.	.	.	.	.	.	.	.	.	.	.	.	.	.	.	.	.	.	.	.
2660949	CDS	-1	SAEMRSA15_24630	putative aminotransferase	N	G	A	1	A	.	.	.	.	.	.	.	.	.	.	.	.	.	.	.	.	.	.	.	.	.	.	.	.	.	.	.	.	.	.	.	.	.	.	.	.	.	.	.	.
2717514	Intergenic	-	-	-	-	G	A	1	A	.	.	.	.	.	.	.	.	.	.	.	.	.	.	.	.	.	.	.	.	.	.	.	.	.	.	.	.	.	.	.	.	.	.	.	.	.	.	.	.
2789346	Intergenic	-	-	-	-	A	C	1	.	.	.	.	.	.	.	.	.	.	.	.	.	.	.	.	.	.	.	.	.	.	.	.	.	.	.	.	.	.	.	C	.	.	.	.	.	.	.	.	.
2795475	Intergenic	-	-	-	-	G	T	1	.	.	.	.	.	.	.	.	.	.	.	.	.	.	.	.	.	.	.	.	.	.	.	.	.	.	.	.	.	.	.	.	.	.	.	.	.	.	.	.	.
945467	CDS	1	SAEMRSA15_08350	conserved hypothetical protein	S	G	A	2	.	.	.	.	.	A	.	.	.	.	.	.	.	.	.	.	.	.	.	.	.	.	.	.	.	.	.	.	.	.	.	.	.	.	.	.	.	.	.	.	.
2243061	CDS	-1	fmtB	putative surface anchored protein	N	T	C	2	.	.	.	.	.	.	.	.	.	.	.	.	.	.	.	.	.	.	.	.	.	.	.	.	.	.	.	.	.	.	.	.	.	.	.	.	.	.	.	.	.
2243280	CDS	-1	fmtB	putative surface anchored protein	N	G	C	2	.	.	.	.	.	.	.	.	.	.	.	.	.	.	.	.	.	.	.	.	.	.	.	.	.	.	.	.	.	.	.	.	.	.	.	.	.	.	.	.	.
2733022	CDS	-1	SAEMRSA15_25290	response regulator protein	N	C	T	2	.	.	.	.	.	.	.	.	.	.	.	.	.	.	.	.	.	.	.	.	.	.	.	.	.	.	.	.	.	.	.	.	.	.	.	.	.	.	.	.	.
151452	CDS	1	cap5J	capsular polysaccharide synthesis enzyme Cap5J	N	C	T	3	.	.	.	.	.	.	.	.	.	.	.	.	.	.	.	.	.	.	.	.	.	.	.	.	.	.	.	.	.	.	.	.	.	.	.	.	.	.	.	.	.
1694404	Intergenic	-	-	-	-	T	A	3	.	.	.	.	.	.	.	.	.	.	.	.	.	.	.	.	.	.	.	.	.	.	.	.	.	.	.	.	.	.	.	.	.	.	.	.	.	.	.	.	.
2238360	CDS	1	mtlD	putative mannitol-1-phosphate 5-dehydrogenase	S	T	C	3	.	.	.	.	.	.	.	.	.	.	.	.	.	.	.	.	.	.	.	.	.	.	.	.	.	.	.	.	.	.	.	.	.	.	.	.	.	.	.	.	.
2469746	Intergenic	-	-	-	-	C	T	3	.	.	.	.	.	.	.	.	.	.	.	.	.	.	.	.	.	.	.	.	.	.	.	.	.	.	.	.	.	.	.	.	.	.	.	.	.	.	.	.	.
2660266	CDS	-1	SAEMRSA15_24630	putative aminotransferase	N	C	G	3	.	.	.	.	.	.	.	.	.	.	.	.	.	.	.	.	.	.	.	.	.	.	.	.	.	.	.	.	.	.	.	.	.	.	.	.	.	.	.	.	.
434632	CDS	1	SAEMRSA15_03710	hypothetical protein	N	T	C	4	.	.	.	.	.	.	.	.	.	.	.	.	.	.	.	.	.	.	.	.	.	.	.	.	.	.	.	.	.	.	.	.	.	.	.	.	.	.	.	.	.
1166293	Intergenic	-	-	-	-	A	G	5	.	.	.	.	.	.	.	.	.	.	.	.	.	.	.	G	.	G	.	.	.	.	.	G	.	.	.	.	.	.	.	.	.	.	.	.	.	.	.	.	.
2109853	CDS	1	agrA	autoinducer sensor protein response regulator protein	STOP	A	T	6	.	.	.	.	.	.	.	.	.	.	.	.	.	.	.	.	.	.	.	.	.	.	.	.	.	.	.	.	.	.	.	.	.	.	.	.	.	.	.	.	.
691036	CDS	1	SAEMRSA15_05930	AraC family regulatory protein	N	T	C	7	.	.	.	.	.	.	C	.	.	.	.	.	.	.	.	.	.	.	.	.	.	.	.	.	.	.	.	.	.	.	.	.	.	.	.	.	.	.	.	.	.
2204532	CDS	-1	SAEMRSA15_20330	putative tagatose-bisphosphate aldolase	N	T	C	10	.	.	.	.	.	.	.	.	.	.	.	.	.	.	.	.	.	.	.	.	.	.	.	.	.	.	.	.	.	.	.	.	.	.	.	.	.	.	.	.	.
2109752	CDS	1	agrA	autoinducer sensor protein response regulator protein	N	G	A	13	.	.	.	.	.	A	.	.	.	.	.	.	.	.	.	.	.	.	.	.	.	.	.	.	.	.	.	.	.	.	.	.	.	.	.	.	.	.	.	.	.
583668	CDS	1	sdrD	LPXTG surface protein	N	A	C	16	.	.	C	.	.	.	.	.	.	.	.	.	.	.	.	.	.	.	.	C	C	C	C	.	C	C	.	.	C	.	C	C	C	C	.	C	C	C	.	.	.
87732	CDS	1	SAEMRSA15_00700	putative regulatory protein	N	T	C	17	.	.	.	.	.	.	.	.	.	.	.	.	.	.	.	.	.	.	.	.	.	.	.	.	.	.	.	.	.	.	.	.	.	.	.	.	.	.	.	.	.
875344	CDS	1	SAEMRSA15_07730	putative transporter protein	S	A	C	18	.	.	.	.	.	.	.	.	.	.	.	.	.	.	.	.	.	.	.	.	.	.	.	.	.	.	.	.	.	.	.	.	.	.	.	.	.	.	.	.	.
1295818	CDS	1	SAEMRSA15_11670	putative membrane protein	N	C	T	18	.	.	.	.	.	.	.	.	.	.	.	.	.	.	.	.	.	.	.	.	.	.	.	.	.	.	.	.	.	.	.	.	.	.	.	.	.	.	.	.	.
2034966	CDS	-1	SAEMRSA15_18470	putative ABC transporter ATP-binding protein	N	A	G	18	.	.	.	.	.	.	.	.	.	.	.	.	.	.	.	.	.	.	.	.	.	.	.	.	.	.	.	.	.	.	.	.	.	.	.	.	.	.	.	.	.
2207097	CDS	-1	pyrG	putative CTP synthase	S	T	G	19	.	.	.	.	.	.	.	.	.	.	.	.	.	.	.	.	.	.	.	.	.	.	.	.	.	.	.	.	.	.	.	.	.	.	.	.	.	.	.	.	.
964312	CDS	1	SAEMRSA15_08510	putative membrane protein	S	A	G	23	.	.	.	.	G	.	.	.	.	.	.	.	.	.	.	.	.	.	.	.	.	.	.	.	.	.	.	G	.	G	.	.	.	.	.	.	.	.	G	G	G
1352593	CDS	1	trpG	anthranilate synthase component II	N	A	G	23	.	.	.	.	G	.	.	.	.	.	.	.	.	.	.	.	.	.	.	.	.	.	.	.	.	.	.	G	.	G	.	.	.	.	.	.	.	.	G	G	G
912108	CDS	1	SAEMRSA15_08030	putative membrane protein	N	T	C	28	.	.	.	.	C	.	.	.	.	.	.	.	.	.	.	.	.	.	.	.	.	.	.	.	.	.	.	C	.	C	.	.	.	.	.	.	.	.	C	C	C
356952	CDS	-1	glpT	putative glycerol-3-phosphate transporter	N	C	T	159	.	T	T	T	.	T	.	T	T	.	T	T	T	T	T	T	T	T	T	T	T	T	T	T	T	T	T	.	T	.	T	T	T	T	T	T	T	T	.	.	.
1224879	CDS	1	polC	DNA polymerase III PolC-type	S	C	T	159	.	T	T	T	.	T	.	T	T	.	T	T	T	T	T	T	T	T	T	T	T	T	T	T	T	T	T	.	T	.	T	T	T	T	T	T	T	T	.	.	.
899605	CDS	1	SAEMRSA15_07960	conserved hypothetical protein	N	A	G	198	.	G	G	G	G	G	.	G	G	.	G	G	G	G	G	G	G	G	G	G	G	G	G	G	G	G	G	G	G	G	G	G	G	G	G	G	G	G	G	G	G
2119029	CDS	1	SAEMRSA15_19550	ABC transporter ATP-binding protein	N	G	A	198	.	A	A	A	A	A	.	A	A	.	A	A	A	A	A	A	A	A	A	A	A	A	A	A	A	A	A	A	A	A	A	A	A	A	A	A	A	A	A	A	A
2317201	CDS	-1	secY	preprotein translocase SecY subunit	N	T	C	212	.	C	C	C	C	C	C	C	C	C	C	C	C	C	C	C	C	C	C	C	C	C	C	C	C	C	C	C	C	C	C	C	C	C	C	C	C	C	C	C	C
2550433	Intergenic	-	-	-	-	T	C	213	.	C	C	C	C	C	C	C	C	C	C	C	C	C	C	C	C	C	C	C	C	C	C	C	C	C	C	C	C	C	C	C	C	C	C	C	C	C	C	C	C
2777326	CDS	-1	sasA	putative serine rich repeat containing protein (pseudogene)	-	C	T	214	N	T	T	N	T	T	T	T	T	T	T	T	T	T	T	T	T	T	T	T	T	T	T	T	T	T	T	T	T	T	T	T	T	T	T	T	T	T	T	T	T
2777330	CDS	-1	sasA	putative serine rich repeat containing protein (pseudogene)	-	G	T	214	N	T	T	N	T	T	T	T	T	T	T	T	T	T	T	T	T	T	T	T	T	T	T	T	T	T	T	T	T	T	T	T	T	T	T	T	T	T	T	T	T
2777331	CDS	-1	sasA	putative serine rich repeat containing protein (pseudogene)	-	C	T	214	N	T	T	N	T	T	T	T	T	T	T	T	T	T	T	T	T	T	T	T	T	T	T	T	T	T	T	T	T	T	T	T	T	T	T	T	T	T	T	T	T
6152	CDS	1	gyrB	DNA gyrase subunit B	S	T	C	215	.	C	C	C	C	C	C	C	C	C	C	C	C	C	C	C	C	C	C	C	C	C	C	C	C	C	C	C	C	C	C	C	C	C	C	C	C	C	C	C	C
56010	CDS	1	SAEMRSA15_00420	hypothetical protein	S	G	A	215	.	A	A	A	A	A	A	A	A	A	A	A	A	A	A	A	A	A	A	A	A	A	A	A	A	A	A	A	A	A	A	A	A	A	A	A	A	A	A	A	A
75458	CDS	-1	SAEMRSA15_00610	putative membrane protein	N	A	G	215	.	G	G	G	G	G	G	G	G	G	G	G	G	G	G	G	G	G	G	G	G	G	G	G	G	G	G	G	G	G	G	G	G	G	G	G	G	G	G	G	G
168282	CDS	1	SAEMRSA15_01410	conserved hypothetical protein	N	C	T	215	.	T	T	T	T	T	T	T	T	T	T	T	T	T	T	T	T	T	T	T	T	T	T	T	T	T	T	T	T	T	T	T	T	T	T	T	T	T	T	T	T
187500	CDS	-1	SAEMRSA15_01520	putative isochorismatase	S	C	T	215	.	T	T	T	T	T	T	T	T	T	T	T	T	T	T	T	T	T	T	T	T	T	T	T	T	T	T	T	T	T	T	T	T	T	T	T	T	T	T	T	T
194021	CDS	1	SAEMRSA15_01560	conserved hypothetical protein	S	C	T	215	.	T	T	T	T	T	T	T	T	T	T	T	T	T	T	T	T	T	T	T	T	T	T	T	T	T	T	T	T	T	T	T	T	T	T	T	T	T	T	T	T
252238	Intergenic	-	-	-	-	A	G	215	.	G	G	G	G	G	G	G	G	G	G	G	G	G	G	G	G	G	G	G	G	G	G	G	G	G	G	G	G	G	G	G	G	G	G	G	G	G	G	G	G
257227	CDS	1	SAEMRSA15_02030	putative PTS multidomain regulator	N	C	T	215	.	T	T	T	T	T	T	T	T	T	T	T	T	T	T	T	T	T	T	T	T	T	T	T	T	T	T	T	T	T	T	T	T	T	T	T	T	T	T	T	T
268468	CDS	1	SAEMRSA15_02130	putative teichoic acid biosynthesis protein	S	G	T	215	.	T	T	T	T	T	T	T	T	T	T	T	T	T	T	T	T	T	T	T	T	T	T	T	T	T	T	T	T	T	T	T	T	T	T	T	T	T	T	T	T
335388	CDS	1	SAEMRSA15_02720	putative ROK family protein	N	G	A	215	.	A	A	A	A	A	A	A	A	A	A	A	A	A	A	A	A	A	A	A	A	A	A	A	A	A	A	A	A	A	A	A	A	A	A	A	A	A	A	A	A
378495	CDS	-1	SAEMRSA15_03120	conserved hypothetical protein	S	C	A	215	.	A	A	A	A	A	A	A	A	A	A	A	A	A	A	A	A	A	A	A	A	A	A	A	A	A	A	A	A	A	A	A	A	A	A	A	A	A	A	A	A
436272	Intergenic	-	-	-	-	A	G	215	.	G	G	G	G	G	G	G	G	G	G	G	G	G	G	G	G	G	G	G	G	G	G	G	G	G	G	G	G	G	G	G	G	G	G	G	G	G	G	G	G
510302	CDS	1	ftsH	putative cell division protein	N	T	C	215	.	C	C	C	C	C	C	C	C	C	C	C	C	C	C	C	C	C	C	C	C	C	C	C	C	C	C	C	C	C	C	C	C	C	C	C	C	C	C	C	C
618886	CDS	-1	SAEMRSA15_05220	pyridine nucleotide-disulphide oxidoreductase protein	N	G	A	215	.	A	A	A	A	A	A	A	A	A	A	A	A	A	A	A	A	A	A	A	A	A	A	A	A	A	A	A	A	A	A	A	A	A	A	A	A	A	A	A	A
624514	Intergenic	-	-	-	-	G	T	215	.	T	T	T	T	T	T	T	T	T	T	T	T	T	T	T	T	T	T	T	T	T	T	T	T	T	T	T	T	T	T	T	T	T	T	T	T	T	T	T	T
665027	CDS	1	SAEMRSA15_05690	ABC transporter ATP-binding protein	N	G	A	215	.	A	A	A	A	A	A	A	A	A	A	A	A	A	A	A	A	A	A	A	A	A	A	A	A	A	A	A	A	A	A	A	A	A	A	A	A	A	A	A	A
753093	Intergenic	-	-	-	-	A	G	215	.	G	G	G	G	G	G	G	G	G	G	G	G	G	G	G	G	G	G	G	G	G	G	G	G	G	G	G	G	G	G	G	G	G	G	G	G	G	G	G	G
791912	CDS	1	lgt	prolipoprotein diacylglyceryl transferase	S	T	C	215	.	C	C	C	C	C	C	C	C	C	C	C	C	C	C	C	C	C	C	C	C	C	C	C	C	C	C	C	C	C	C	C	C	C	C	C	C	C	C	C	C
884432	Intergenic	-	-	-	-	G	A	215	.	A	A	A	A	A	A	A	A	A	A	A	A	A	A	A	A	A	A	A	A	A	A	A	A	A	A	A	A	A	A	A	A	A	A	A	A	A	A	A	A
958607	CDS	-1	SAEMRSA15_08470	conserved hypothetical protein	N	C	T	215	.	T	T	T	T	T	T	T	T	T	T	T	T	T	T	T	T	T	T	T	T	T	T	T	T	T	T	T	T	T	T	T	T	T	T	T	T	T	T	T	T
976281	CDS	1	SAEMRSA15_08620	putative membrane protein	N	T	C	215	.	C	C	C	C	C	C	C	C	C	C	C	C	C	C	C	C	C	C	C	C	C	C	C	C	C	C	C	C	C	C	C	C	C	C	C	C	C	C	C	C
1013139	CDS	1	purC	putative phosphoribosylaminoimidazole-succinocarboxamide synthase	S	C	T	215	.	T	T	T	T	T	T	T	T	T	T	T	T	T	T	T	T	T	T	T	T	T	T	T	T	T	T	T	T	T	T	T	T	T	T	T	T	T	T	T	T
1017994	CDS	1	purM	putative phosphoribosylformylglycinamidine cyclo-ligase	S	T	C	215	.	C	C	C	C	C	C	C	C	C	C	C	C	C	C	C	C	C	C	C	C	C	C	C	C	C	C	C	C	C	C	C	C	C	C	C	C	C	C	C	C
1202481	Intergenic	-	-	-	-	A	G	215	.	G	G	G	G	G	G	G	G	G	G	G	G	G	G	G	G	G	G	G	G	G	G	G	G	G	G	G	G	G	G	G	G	G	G	G	G	G	G	G	G
1240638	CDS	1	SAEMRSA15_11090	putative DNA translocase (FtsK/SpoIIIE family protein)	N	A	G	215	.	G	G	G	G	G	G	G	G	G	G	G	G	G	G	G	G	G	G	G	G	G	G	G	G	G	G	G	G	G	G	G	G	G	G	G	G	G	G	G	G
1280411	Intergenic	-	-	-	-	A	G	215	.	G	G	G	G	G	G	G	G	G	G	G	G	G	G	G	G	G	G	G	G	G	G	G	G	G	G	G	G	G	G	G	G	G	G	G	G	G	G	G	G
1376018	CDS	1	SAEMRSA15_12410	conserved hypothetical protein	N	G	T	215	.	T	T	T	T	T	T	T	T	T	T	T	T	T	T	T	T	T	T	T	T	T	T	T	T	T	T	T	T	T	T	T	T	T	T	T	T	T	T	T	T
1432702	CDS	-1	ebh	very large surface anchored protein (pseudogene)	-	G	A	215	.	A	A	A	A	A	A	A	A	A	A	A	A	A	A	A	A	A	A	A	A	A	A	A	A	A	A	A	A	A	A	A	A	A	A	A	A	A	A	A	A
1460189	CDS	-1	ebh	very large surface anchored protein (pseudogene)	-	G	A	215	.	A	A	A	A	A	A	A	A	A	A	A	A	A	A	A	A	A	A	A	A	A	A	A	A	A	A	A	A	A	A	A	A	A	A	A	A	A	A	A	A
1474607	CDS	-1	SAEMRSA15_13050	putative exported protein	N	G	A	215	.	A	A	A	A	A	A	A	A	A	A	A	A	A	A	A	A	A	A	A	A	A	A	A	A	A	A	A	A	A	A	A	A	A	A	A	A	A	A	A	A
1519423	CDS	-1	SAEMRSA15_13470	putative lipoprotein	N	T	C	215	.	C	C	C	C	C	C	C	C	C	C	C	C	C	C	C	C	C	C	C	C	C	C	C	C	C	C	C	C	C	C	C	C	C	C	C	C	C	C	C	C
1647761	Intergenic	-	-	-	-	T	C	215	.	C	C	C	C	C	C	C	C	C	C	C	C	C	C	C	C	C	C	C	C	C	C	C	C	C	C	C	C	C	C	C	C	C	C	C	C	C	C	C	C
1657807	Intergenic	-	-	-	-	A	T	215	.	T	T	T	T	T	T	T	T	T	T	T	T	T	T	T	T	T	T	T	T	T	T	T	T	T	T	T	T	T	T	T	T	T	T	T	T	T	T	T	T
1747090	CDS	-1	thrS	threonyl-tRNA synthetase	N	C	T	215	.	T	T	T	T	T	T	T	T	T	T	T	T	T	T	T	T	T	T	T	T	T	T	T	T	T	T	T	T	T	T	T	T	T	T	T	T	T	T	T	T
1757649	CDS	-1	SAEMRSA15_16010	putative membrane protein	N	C	A	215	.	A	A	A	A	A	A	A	A	A	A	A	A	A	A	A	A	A	A	A	A	A	A	A	A	A	A	A	A	A	A	A	A	A	A	A	A	A	A	A	A
1889855	CDS	1	SAEMRSA15_17090	hypothetical protein	N	G	A	215	.	A	A	A	A	A	A	A	A	A	A	A	A	A	A	A	A	A	A	A	A	A	A	A	A	A	A	A	A	A	A	A	A	A	A	A	A	A	A	A	A
2150829	Intergenic	-	-	-	-	A	T	215	.	T	T	T	T	T	T	T	T	T	T	T	T	T	T	T	T	T	T	T	T	T	T	T	T	T	T	T	T	T	T	T	T	T	T	T	T	T	T	T	T
2159824	CDS	-1	kdpA	putative potassium-transporting ATPase a chain	S	A	G	215	.	G	G	G	G	G	G	G	G	G	G	G	G	G	G	G	G	G	G	G	G	G	G	G	G	G	G	G	G	G	G	G	G	G	G	G	G	G	G	G	G
2197568	CDS	-1	SAEMRSA15_20270	putative thymidine kinase	N	G	A	215	.	A	A	A	A	A	A	A	A	A	A	A	A	A	A	A	A	A	A	A	A	A	A	A	A	A	A	A	A	A	A	A	A	A	A	A	A	A	A	A	A
2518576	CDS	1	SAEMRSA15_23340	putative transporter protein	S	G	A	215	.	A	A	A	A	A	A	A	A	A	A	A	A	A	A	A	A	A	A	A	A	A	A	A	A	A	A	A	A	A	A	A	A	A	A	A	A	A	A	A	A
2650722	CDS	-1	SAEMRSA15_24550	putative transport protein	N	T	C	215	.	C	C	C	C	C	C	C	C	C	C	C	C	C	C	C	C	C	C	C	C	C	C	C	C	C	C	C	C	C	C	C	C	C	C	C	C	C	C	C	C
2655225	CDS	-1	SAEMRSA15_24580	putative acetyltransferase	N	A	G	215	.	G	G	G	G	G	G	G	G	G	G	G	G	G	G	G	G	G	G	G	G	G	G	G	G	G	G	G	G	G	G	G	G	G	G	G	G	G	G	G	G
2737457	CDS	-1	clfB	fibrinogen and keratin-10 binding surfaced anchored protein	S	G	A	215	.	A	A	A	A	A	A	A	A	A	A	A	A	A	A	A	A	A	A	A	A	A	A	A	A	A	A	A	A	A	A	A	A	A	A	A	A	A	A	A	A
2777335	CDS	-1	sasA	putative serine rich repeat containing protein (pseudogene)	-	C	T	215	N	T	T	T	T	T	T	T	T	T	T	T	T	T	T	T	T	T	T	T	T	T	T	T	T	T	T	T	T	T	T	T	T	T	T	T	T	T	T	T	T
2788083	Intergenic	-	-	-	-	G	A	215	.	A	A	A	A	A	A	A	A	A	A	A	A	A	A	A	A	A	A	A	A	A	A	A	A	A	A	A	A	A	A	A	A	A	A	A	A	A	A	A	A
60889	CDS	1	SAEMRSA15_00460	type I restriction-modification system specificity protein	N	G	C	216	C	C	C	C	C	C	C	C	C	C	C	C	C	C	C	C	C	C	C	C	C	C	C	C	C	C	C	C	C	C	C	C	C	C	C	C	C	C	C	C	C
194348	CDS	1	SAEMRSA15_01570	sucrose-specific PTS tranporter protein	N	A	G	216	G	G	G	G	G	G	G	G	G	G	G	G	G	G	G	G	G	G	G	G	G	G	G	G	G	G	G	G	G	G	G	G	G	G	G	G	G	G	G	G	G
226980	CDS	-1	SAEMRSA15_01820	putative sensor kinase protein	N	T	C	216	C	C	C	C	C	C	C	C	C	C	C	C	C	C	C	C	C	C	C	C	C	C	C	C	C	C	C	C	C	C	C	C	C	C	C	C	C	C	C	C	C
318701	CDS	1	SAEMRSA15_02570	conserved hypothetical protein	S	T	C	216	C	C	C	C	C	C	C	C	C	C	C	C	C	C	C	C	C	C	C	C	C	C	C	C	C	C	C	C	C	C	C	C	C	C	C	C	C	C	C	C	C
352302	CDS	-1	SAEMRSA15_02880	putative PTS multidomain regulator	S	G	A	216	A	A	A	A	A	A	A	A	A	A	A	A	A	A	A	A	A	A	A	A	A	A	A	A	A	A	A	A	A	A	A	A	A	A	A	A	A	A	A	A	A
469007	CDS	1	SAEMRSA15_04010	GntR family regulatory protein	N	C	T	216	T	T	T	T	T	T	T	T	T	T	T	T	T	T	T	T	T	T	T	T	T	T	T	T	T	T	T	T	T	T	T	T	T	T	T	T	T	T	T	T	T
469485	CDS	1	SAEMRSA15_04010	GntR family regulatory protein	S	A	G	216	G	G	G	G	G	G	G	G	G	G	G	G	G	G	G	G	G	G	G	G	G	G	G	G	G	G	G	G	G	G	G	G	G	G	G	G	G	G	G	G	G
481977	CDS	1	tmk	putative Thymidylate Kinase	N	G	A	216	A	A	A	A	A	A	A	A	A	A	A	A	A	A	A	A	A	A	A	A	A	A	A	A	A	A	A	A	A	A	A	A	A	A	A	A	A	A	A	A	A
585810	CDS	1	sdrD	LPXTG surface protein	N	G	A	216	A	A	A	A	A	A	A	A	A	A	A	A	A	A	A	A	A	A	A	A	A	A	A	A	A	A	A	A	A	A	A	A	A	A	A	A	A	A	A	A	A
586565	Intergenic	-	-	-	-	A	T	216	T	T	T	T	T	T	T	T	T	T	T	T	T	T	T	T	T	T	T	T	T	T	T	T	T	T	T	T	T	T	T	T	T	T	T	T	T	T	T	T	T
688657	CDS	-1	SAEMRSA15_05910	putative exported protein	S	A	G	216	G	G	G	G	G	G	G	G	G	G	G	G	G	G	G	G	G	G	G	G	G	G	G	G	G	G	G	G	G	G	G	G	G	G	G	G	G	G	G	G	G
782722	Intergenic	-	-	-	-	G	A	216	A	A	A	A	A	A	A	A	A	A	A	A	A	A	A	A	A	A	A	A	A	A	A	A	A	A	A	A	A	A	A	A	A	A	A	A	A	A	A	A	A
789882	CDS	1	uvrA	excinuclease ABC subunit A	N	T	C	216	C	C	C	C	C	C	C	C	C	C	C	C	C	C	C	C	C	C	C	C	C	C	C	C	C	C	C	C	C	C	C	C	C	C	C	C	C	C	C	C	C
805066	CDS	1	gapR	glycolytic operon regulator	S	A	G	216	G	G	G	G	G	G	G	G	G	G	G	G	G	G	G	G	G	G	G	G	G	G	G	G	G	G	G	G	G	G	G	G	G	G	G	G	G	G	G	G	G
838436	CDS	1	SAEMRSA15_07320	nitroreductase family protein	N	C	T	216	T	T	T	T	T	T	T	T	T	T	T	T	T	T	T	T	T	T	T	T	T	T	T	T	T	T	T	T	T	T	T	T	T	T	T	T	T	T	T	T	T
840291	CDS	1	gcvH	glycine cleavage system H protein	N	G	A	216	A	A	A	A	A	A	A	A	A	A	A	A	A	A	A	A	A	A	A	A	A	A	A	A	A	A	A	A	A	A	A	A	A	A	A	A	A	A	A	A	A
857003	CDS	1	SAEMRSA15_07520	conserved hypothetical protein	N	G	T	216	T	T	T	T	T	T	T	T	T	T	T	T	T	T	T	T	T	T	T	T	T	T	T	T	T	T	T	T	T	T	T	T	T	T	T	T	T	T	T	T	T
898741	CDS	1	SAEMRSA15_07960	conserved hypothetical protein	N	T	C	216	C	C	C	C	C	C	C	C	C	C	C	C	C	C	C	C	C	C	C	C	C	C	C	C	C	C	C	C	C	C	C	C	C	C	C	C	C	C	C	C	C
913691	CDS	1	clpB	putative ATPase subunit of an ATP-dependent protease	N	A	G	216	G	G	G	G	G	G	G	G	G	G	G	G	G	G	G	G	G	G	G	G	G	G	G	G	G	G	G	G	G	G	G	G	G	G	G	G	G	G	G	G	G
926126	CDS	1	oppD	putative oligopeptide transport ATP-binding protein	N	T	C	216	C	C	C	C	C	C	C	C	C	C	C	C	C	C	C	C	C	C	C	C	C	C	C	C	C	C	C	C	C	C	C	C	C	C	C	C	C	C	C	C	C
948176	CDS	1	SAEMRSA15_08390	putative divalent cation transport protein	S	T	C	216	C	C	C	C	C	C	C	C	C	C	C	C	C	C	C	C	C	C	C	C	C	C	C	C	C	C	C	C	C	C	C	C	C	C	C	C	C	C	C	C	C
951423	Intergenic	-	-	-	-	G	T	216	T	T	T	T	T	T	T	T	T	T	T	T	T	T	T	T	T	T	T	T	T	T	T	T	T	T	T	T	T	T	T	T	T	T	T	T	T	T	T	T	T
1019858	CDS	1	purH	putative bifunctional purine biosynthesis protein [includes: phosphoribosylaminoimidazolecarboxamide formyltransferase and IMP cyclohydrolase]	S	T	C	216	C	C	C	C	C	C	C	C	C	C	C	C	C	C	C	C	C	C	C	C	C	C	C	C	C	C	C	C	C	C	C	C	C	C	C	C	C	C	C	C	C
1058012	CDS	1	SAEMRSA15_09420	conserved hypothetical protein	N	T	A	216	A	A	A	A	A	A	A	A	A	A	A	A	A	A	A	A	A	A	A	A	A	A	A	A	A	A	A	A	A	A	A	A	A	A	A	A	A	A	A	A	A
1060571	CDS	1	SAEMRSA15_09440	putative pyruvate carboxylase	S	T	C	216	C	C	C	C	C	C	C	C	C	C	C	C	C	C	C	C	C	C	C	C	C	C	C	C	C	C	C	C	C	C	C	C	C	C	C	C	C	C	C	C	C
1088103	CDS	-1	SAEMRSA15_09700	putative ribonuclease	N	A	C	216	C	C	C	C	C	C	C	C	C	C	C	C	C	C	C	C	C	C	C	C	C	C	C	C	C	C	C	C	C	C	C	C	C	C	C	C	C	C	C	C	C
1125070	CDS	1	SAEMRSA15_10100	conserved hypothetical protein	N	T	C	216	C	C	C	C	C	C	C	C	C	C	C	C	C	C	C	C	C	C	C	C	C	C	C	C	C	C	C	C	C	C	C	C	C	C	C	C	C	C	C	C	C
1143954	Intergenic	-	-	-	-	A	C	216	C	C	C	C	C	C	C	C	C	C	C	C	C	C	C	C	C	C	C	C	C	C	C	C	C	C	C	C	C	C	C	C	C	C	C	C	C	C	C	C	C
1183858	CDS	1	fabG	3-oxoacyl-(acyl-carrier protein) reductase	N	A	G	216	G	G	G	G	G	G	G	G	G	G	G	G	G	G	G	G	G	G	G	G	G	G	G	G	G	G	G	G	G	G	G	G	G	G	G	G	G	G	G	G	G
1189015	CDS	1	SAEMRSA15_10670	putative chromosome partition protein	N	A	G	216	G	G	G	G	G	G	G	G	G	G	G	G	G	G	G	G	G	G	G	G	G	G	G	G	G	G	G	G	G	G	G	G	G	G	G	G	G	G	G	G	G
1221951	CDS	1	proS	prolyl-tRNA synthetase	N	C	T	216	T	T	T	T	T	T	T	T	T	T	T	T	T	T	T	T	T	T	T	T	T	T	T	T	T	T	T	T	T	T	T	T	T	T	T	T	T	T	T	T	T
1227613	CDS	1	SAEMRSA15_10980	conserved hypothetical protein	N	A	G	216	G	G	G	G	G	G	G	G	G	G	G	G	G	G	G	G	G	G	G	G	G	G	G	G	G	G	G	G	G	G	G	G	G	G	G	G	G	G	G	G	G
1240701	CDS	1	SAEMRSA15_11090	putative DNA translocase (FtsK/SpoIIIE family protein)	N	G	A	216	A	A	A	A	A	A	A	A	A	A	A	A	A	A	A	A	A	A	A	A	A	A	A	A	A	A	A	A	A	A	A	A	A	A	A	A	A	A	A	A	A
1275671	CDS	1	SAEMRSA15_11400	conserved hypothetical protein	N	A	G	216	G	G	G	G	G	G	G	G	G	G	G	G	G	G	G	G	G	G	G	G	G	G	G	G	G	G	G	G	G	G	G	G	G	G	G	G	G	G	G	G	G
1279942	Intergenic	-	-	-	-	C	T	216	T	T	T	T	T	T	T	T	T	T	T	T	T	T	T	T	T	T	T	T	T	T	T	T	T	T	T	T	T	T	T	T	T	T	T	T	T	T	T	T	T
1296469	CDS	1	SAEMRSA15_11680	sensor kinase protein	N	T	C	216	C	C	C	C	C	C	C	C	C	C	C	C	C	C	C	C	C	C	C	C	C	C	C	C	C	C	C	C	C	C	C	C	C	C	C	C	C	C	C	C	C
1301548	CDS	-1	SAEMRSA15_11740	putative aspartate kinase	N	A	G	216	G	G	G	G	G	G	G	G	G	G	G	G	G	G	G	G	G	G	G	G	G	G	G	G	G	G	G	G	G	G	G	G	G	G	G	G	G	G	G	G	G
1353102	CDS	1	trpD	anthranilate phosphoribosyltransferase	N	G	A	216	A	A	A	A	A	A	A	A	A	A	A	A	A	A	A	A	A	A	A	A	A	A	A	A	A	A	A	A	A	A	A	A	A	A	A	A	A	A	A	A	A
1355471	CDS	1	trpB	tryptophan synthase beta chain	S	A	G	216	G	G	G	G	G	G	G	G	G	G	G	G	G	G	G	G	G	G	G	G	G	G	G	G	G	G	G	G	G	G	G	G	G	G	G	G	G	G	G	G	G
1424504	CDS	-1	dfrB	dihydrofolate reductase type I	N	G	A	216	A	A	A	A	A	A	A	A	A	A	A	A	A	A	A	A	A	A	A	A	A	A	A	A	A	A	A	A	A	A	A	A	A	A	A	A	A	A	A	A	A
1519865	CDS	-1	SAEMRSA15_13470	putative lipoprotein	N	C	T	216	T	T	T	T	T	T	T	T	T	T	T	T	T	T	T	T	T	T	T	T	T	T	T	T	T	T	T	T	T	T	T	T	T	T	T	T	T	T	T	T	T
1591160	CDS	-1	SAEMRSA15_14330	putative peptidase	S	T	C	216	C	C	C	C	C	C	C	C	C	C	C	C	C	C	C	C	C	C	C	C	C	C	C	C	C	C	C	C	C	C	C	C	C	C	C	C	C	C	C	C	C
1595670	CDS	-1	bfmB	lipoamide acyltransferase component of branched-chain alpha-keto acid dehydrogenase complex	S	T	C	216	C	C	C	C	C	C	C	C	C	C	C	C	C	C	C	C	C	C	C	C	C	C	C	C	C	C	C	C	C	C	C	C	C	C	C	C	C	C	C	C	C
1612410	CDS	-1	SAEMRSA15_14550	putative glycine cleavage system P-protein	N	T	C	216	C	C	C	C	C	C	C	C	C	C	C	C	C	C	C	C	C	C	C	C	C	C	C	C	C	C	C	C	C	C	C	C	C	C	C	C	C	C	C	C	C
1627479	CDS	-1	sodA	superoxide dismutase	N	A	G	216	G	G	G	G	G	G	G	G	G	G	G	G	G	G	G	G	G	G	G	G	G	G	G	G	G	G	G	G	G	G	G	G	G	G	G	G	G	G	G	G	G
1630280	CDS	-1	SAEMRSA15_14770	putative endonuclease	N	C	T	216	T	T	T	T	T	T	T	T	T	T	T	T	T	T	T	T	T	T	T	T	T	T	T	T	T	T	T	T	T	T	T	T	T	T	T	T	T	T	T	T	T
1631831	CDS	-1	SAEMRSA15_14780	putative helicase	N	T	G	216	G	G	G	G	G	G	G	G	G	G	G	G	G	G	G	G	G	G	G	G	G	G	G	G	G	G	G	G	G	G	G	G	G	G	G	G	G	G	G	G	G
1708312	CDS	-1	SAEMRSA15_15530	putative single-stranded-DNA-specific exonuclease	N	T	C	216	C	C	C	C	C	C	C	C	C	C	C	C	C	C	C	C	C	C	C	C	C	C	C	C	C	C	C	C	C	C	C	C	C	C	C	C	C	C	C	C	C
1727575	CDS	-1	valS	valyl tRNA synthetase	N	T	C	216	C	C	C	C	C	C	C	C	C	C	C	C	C	C	C	C	C	C	C	C	C	C	C	C	C	C	C	C	C	C	C	C	C	C	C	C	C	C	C	C	C
1749314	CDS	-1	dnaB	chromosome replication initiation/membrane attachment protein	S	A	G	216	G	G	G	G	G	G	G	G	G	G	G	G	G	G	G	G	G	G	G	G	G	G	G	G	G	G	G	G	G	G	G	G	G	G	G	G	G	G	G	G	G
1752594	CDS	-1	coaE	putative dephospho-CoA kinase	N	C	T	216	T	T	T	T	T	T	T	T	T	T	T	T	T	T	T	T	T	T	T	T	T	T	T	T	T	T	T	T	T	T	T	T	T	T	T	T	T	T	T	T	T
1778796	Intergenic	-	-	-	-	T	C	216	C	C	C	C	C	C	C	C	C	C	C	C	C	C	C	C	C	C	C	C	C	C	C	C	C	C	C	C	C	C	C	C	C	C	C	C	C	C	C	C	C
1806877	CDS	-1	harA	haptoglobin-binding surface anchored protein	N	A	G	216	G	G	G	G	G	G	G	G	G	G	G	G	G	G	G	G	G	G	G	G	G	G	G	G	G	G	G	G	G	G	G	G	G	G	G	G	G	G	G	G	G
1823259	CDS	-1	SAEMRSA15_16490	FtsK/SpoIIIE family protein	S	G	A	216	A	A	A	A	A	A	A	A	A	A	A	A	A	A	A	A	A	A	A	A	A	A	A	A	A	A	A	A	A	A	A	A	A	A	A	A	A	A	A	A	A
1926268	CDS	-1	SAEMRSA15_17490	putative DNA repair exonuclease	N	T	C	216	C	C	C	C	C	C	C	C	C	C	C	C	C	C	C	C	C	C	C	C	C	C	C	C	C	C	C	C	C	C	C	C	C	C	C	C	C	C	C	C	C
1957456	CDS	1	SAEMRSA15_17720	putative membrane protein	N	T	C	216	C	C	C	C	C	C	C	C	C	C	C	C	C	C	C	C	C	C	C	C	C	C	C	C	C	C	C	C	C	C	C	C	C	C	C	C	C	C	C	C	C
2097336	CDS	-1	SAEMRSA15_19330	putative GNAT family acetyltransferase	S	A	G	216	G	G	G	G	G	G	G	G	G	G	G	G	G	G	G	G	G	G	G	G	G	G	G	G	G	G	G	G	G	G	G	G	G	G	G	G	G	G	G	G	G
2115118	CDS	-1	SAEMRSA15_19510	ammonium transporter family protein	S	C	G	216	G	G	G	G	G	G	G	G	G	G	G	G	G	G	G	G	G	G	G	G	G	G	G	G	G	G	G	G	G	G	G	G	G	G	G	G	G	G	G	G	G
2375018	CDS	-1	SAEMRSA15_21990	putative dehydrogenase	N	C	T	216	T	T	T	T	T	T	T	T	T	T	T	T	T	T	T	T	T	T	T	T	T	T	T	T	T	T	T	T	T	T	T	T	T	T	T	T	T	T	T	T	T
2470042	CDS	-1	SAEMRSA15_22900	putative response regulator	S	G	A	216	A	A	A	A	A	A	A	A	A	A	A	A	A	A	A	A	A	A	A	A	A	A	A	A	A	A	A	A	A	A	A	A	A	A	A	A	A	A	A	A	A
2470808	CDS	-1	SAEMRSA15_22910	putative histidine kinase	N	T	C	216	C	C	C	C	C	C	C	C	C	C	C	C	C	C	C	C	C	C	C	C	C	C	C	C	C	C	C	C	C	C	C	C	C	C	C	C	C	C	C	C	C
2493223	CDS	-1	SAEMRSA15_23130	extracellular solute-binding lipoprotein	N	C	T	216	T	T	T	T	T	T	T	T	T	T	T	T	T	T	T	T	T	T	T	T	T	T	T	T	T	T	T	T	T	T	T	T	T	T	T	T	T	T	T	T	T
2561829	CDS	-1	SAEMRSA15_23700	putative short chain dehydrogenase	N	T	C	216	C	C	C	C	C	C	C	C	C	C	C	C	C	C	C	C	C	C	C	C	C	C	C	C	C	C	C	C	C	C	C	C	C	C	C	C	C	C	C	C	C
2592159	CDS	-1	fnbA	fibronectin-binding protein FnbA	N	T	C	216	C	C	C	C	C	C	C	C	C	C	C	C	C	C	C	C	C	C	C	C	C	C	C	C	C	C	C	C	C	C	C	C	C	C	C	C	C	C	C	C	C
2646342	CDS	1	clpL	putative ATP-dependent protease ATP-binding subunit ClpL	N	A	G	216	G	G	G	G	G	G	G	G	G	G	G	G	G	G	G	G	G	G	G	G	G	G	G	G	G	G	G	G	G	G	G	G	G	G	G	G	G	G	G	G	G
2666859	CDS	-1	SAEMRSA15_24680	putative membrane protein	N	C	T	216	T	T	T	T	T	T	T	T	T	T	T	T	T	T	T	T	T	T	T	T	T	T	T	T	T	T	T	T	T	T	T	T	T	T	T	T	T	T	T	T	T
2720416	CDS	-1	nrdD	anaerobic ribonucleoside-triphosphate reductase	N	C	T	216	T	T	T	T	T	T	T	T	T	T	T	T	T	T	T	T	T	T	T	T	T	T	T	T	T	T	T	T	T	T	T	T	T	T	T	T	T	T	T	T	T
2731543	CDS	-1	SAEMRSA15_25270	ABC transporter ATP-binding protein	N	T	C	216	C	C	C	C	C	C	C	C	C	C	C	C	C	C	C	C	C	C	C	C	C	C	C	C	C	C	C	C	C	C	C	C	C	C	C	C	C	C	C	C	C
2770008	CDS	-1	SAEMRSA15_25560	conserved hypothetical protein	N	T	C	216	C	C	C	C	C	C	C	C	C	C	C	C	C	C	C	C	C	C	C	C	C	C	C	C	C	C	C	C	C	C	C	C	C	C	C	C	C	C	C	C	C
2770556	CDS	-1	SAEMRSA15_25560	conserved hypothetical protein	N	T	G	216	G	G	G	G	G	G	G	G	G	G	G	G	G	G	G	G	G	G	G	G	G	G	G	G	G	G	G	G	G	G	G	G	G	G	G	G	G	G	G	G	G
2816825	Intergenic	-	-	-	-	G	T	216	T	T	T	T	T	T	T	T	T	T	T	T	T	T	T	T	T	T	T	T	T	T	T	T	T	T	T	T	T	T	T	T	T	T	T	T	T	T	T	T	T
2823320	Intergenic	-	-	-	-	T	C	216	C	C	C	C	C	C	C	C	C	C	C	C	C	C	C	C	C	C	C	C	C	C	C	C	C	C	C	C	C	C	C	C	C	C	C	C	C	C	C	C	C
[truncated: 175 more columns]

## Sheet: Supplementary Data 2b
Supplementary Data 2b: Summary of clade 1 SNPS indels MGE
Indel location	Supplementary Data 5a	Sequence	No. isolates	Included in phylogeny	Exclusion criteria	Isolates present	Locus (gene)	Function
73777 / 73778	-	atattcttca /tattcttcaa	217	No	Present all isolates		SAEMRSA15_00590	conserved hypothetical protein
99269 / 99275	-	t	202	No	Present in low quality (repeat region)		SAEMRSA15_00770 (spa)	immunoglobulin G binding protein A precursor (pseudogene)
126477	-	c	217	No	Present all isolates		SAEMRSA15_01020 (deoD1)	putative purine nucleoside phosphorylase (pseudogene)
413711 / 413717	+	T	217	No	Present all isolates		intergenic	upstream of SAEMRSA15_03500 (small hypothetical protein)
474045	-	t	217	No	Present all isolates		intergenic	upstream of a SAEMRSA15_rRNA0001
479595 / 479602	-	t	217	No	Present all isolates		intergenic	3' end of SAEMRSA15_rRNA0003
586681 / 586687	-	a	217	No	Present all isolates		intergenic	upstream of SAEMRSA15_04900 (sdrE) bone sialoprotein-binding protein)
647994 / 647997	-	ttatttgcagcg /tttgcagcgtta	217	No	Present all isolates		SAEMRSA15_05520	putative NADH-Ubiquinone/plastoquinone (complex I) oxidoreductase protein
681237 / 681244	-	a	217	No	Present all isolates		SAEMRSA15_05850	putative response regulator protein
695740 / 695746	-	g	217	No	Present all isolates		SAEMRSA15_05980	LysR-family regulatory protein
820739	+	T	217	No	Present all isolates		SAEMRSA15_07090	putative lipoprotein (pseudogene)
927102	+	T	217	No	Present all isolates		SAEMRSA15_08180 (oppF)	putative oligopeptide transport ATP-binding protein (pseudogene)
944386	-	tatcg	1	Yes		Staff_A_3_P	SAEMRSA15_08330	protozoan/cyanobacterial globin family protein
1013388	+	A	1	Yes		Staff_A_1_C	SAEMRSA15_08980	phosphoribosylformylglycinamidine synthase
1075448	+	G	217	No	Present all isolates		SAEMRSA15_09580 (isdB)	iron-regulated heme-iron binding protein (pseudogene)
1139262	-	a	12	Yes		Dog_Index_4_O Dog_Index_4_P Dog_Index_4_Q Dog_Index_4_R Dog_Index_4_F Dog_Index_4_H Dog_Index_4_K Dog_Index_4_L Dog_Index_4_M Dog_Index_4_B Dog_Index_4_C Dog_Index_4_D	SAEMRSA15_10240	conserved hypothetical protein (RNA-binding S4 domain-containing protein)
1254297	-	t	217	No	Present all isolates		intergenic	upstream of SAEMRSA15_11200 (transposase (fragment))
1383421 /1383430	-	t	217	No	Present all isolates		intergenic	at the 3' end of two genes
1567111 / 1567118	+	T	217	No	Present all isolates		SAEMRSA15_13480	hypothetical protein, pseudogene
1936036	-	g	3	Yes		Staff_A_3_L Staff_A_3_O Staff_A_3_P	intergenic	upstream of SAEMRSA15_17570 (putative membrane protein)
2030281 / 2030283	+	A	217	No	Present all isolates		intergenic	upstream of SAEMRSA15_18400 (putative exported protein) and SAEMRSA15_18410 (hypothetical protein)
2061810 / 2061816	+	T	213	No	Present on phage with variable presence in Clade		SAEMRSA15_18750	hypothetical phage protein (pseudogene)
2062626	-	t	214	No	Present on phage with variable presence in Clade		SAEMRSA15_18780	hypothetical phage protein
2075565	-	atttgttgtcc	17	No	Present Mi-seq isolates only		SAEMRSA15_19050	putative phage regulatory protein
2085372	-	aga	3	Yes		Staff_A_2_M Staff_A_1_D Staff_A_2_G	SAEMRSA15_19220	hypothetical phage protein
2138766 / 2138774	+	A	217	No	Present all isolates		intergenic	between the 3' ends of a gene and SAEMRSA15_rRNA0014
2391959	-	a	3	Yes		Staff_A_3_L Staff_A_3_O Staff_A_3_P	intergenic	upstream of SAEMRSA15_22140 and SAEMRSA15_22150
2447000	-	a	217	No	Present all isolates		intergenic	between the 3' ends of two genes
2483382	-	t	2	Yes		Dog_Index_7_R Dog_Index_7_O	intergenic	upstream of SAEMRSA15_23000 (conserved hypothetical protein)
2514810	-	t	217	No	Present all isolates		intergenic	upstream of SAEMRSA15_23300 (ABC transporter ATP-binding protein)

## Sheet: Supplementary Data 2c
Supplementary Data 2c: Presence and absence of clade 1 indels
Isolate	73777 / 73778	99269 /99275	126477	413711 / 413717	474045	479595 / 479602	586681 / 586687	647994	647997	681237 / 681244	695740 / 695746	820739	927102	944386	1013388	1075448	1139262	1254297	1383421 / 1383430	1417283	1567111 / 1567118	1936036	2030281 / 2030283	2061810 / 2061816	2062626	2075565	2085372	2138766	2138774	2391959	2447000	2483382	2514810	2800763
Dog_Index_4_A	1	1	1	1	1	1	1	1	0	1	1	1	1	0	0	1	0	1	1	0	1	0	1	1	1	1	0	1	0	0	1	0	1	0
Dog_Index_5_A	1	1	1	1	1	1	1	1	0	1	1	1	1	0	0	1	0	1	1	0	1	0	1	1	1	1	0	1	0	0	1	0	1	0
Dog_Index_6_A	1	1	1	1	1	1	1	1	0	1	1	1	1	0	0	1	0	1	1	0	1	0	1	1	1	1	0	1	0	0	1	0	1	0
Dog_Index_7_A	1	1	1	1	1	1	1	1	0	1	1	1	1	0	0	1	0	1	1	0	1	0	1	1	1	1	0	1	0	0	1	0	1	0
Dog_Index_8_A	1	1	1	1	1	1	1	1	0	1	1	1	1	0	0	1	0	1	1	0	1	0	1	1	1	1	0	1	0	0	1	0	1	0
Staff_A_2_A	1	1	1	1	1	1	1	1	0	1	1	1	1	0	0	1	0	0	0	0	1	0	1	1	1	0	0	1	0	0	1	0	1	0
Staff_B_2_A	1	1	1	1	1	1	1	1	0	1	1	1	1	0	0	1	0	1	1	0	1	0	1	1	1	1	0	1	0	0	1	0	1	0
Dog_Index_1_A	1	1	1	1	1	1	1	1	0	1	1	1	1	0	0	1	0	1	0	0	1	0	1	1	1	1	0	1	0	0	1	0	1	0
Dog_Index_2_A	1	1	1	1	1	1	1	1	0	1	1	1	1	0	0	1	0	1	0	0	1	0	1	1	1	0	0	1	0	0	1	0	1	0
Staff_A_1_A	1	1	1	1	1	1	1	1	0	1	1	1	1	0	0	1	0	1	1	0	1	0	1	1	1	1	0	1	0	0	1	0	1	0
Dog_Index_3_A	1	1	1	1	1	1	1	1	0	1	1	1	1	0	0	1	0	1	0	0	1	0	1	1	1	1	0	1	0	0	1	0	1	0
Staff_B_1_A	1	1	1	1	1	1	1	1	0	1	1	1	1	0	0	1	0	1	1	0	1	0	1	1	1	1	0	1	0	0	1	0	1	0
Staff_C_1_A	1	1	1	1	1	0	1	1	0	1	1	1	1	0	0	1	0	1	1	0	1	0	1	1	1	1	0	1	0	0	1	0	1	0
Dog_Index_4_O	1	1	1	1	1	1	1	1	0	1	1	1	1	0	0	1	1	0	1	0	1	0	1	1	1	0	0	1	1	0	1	0	1	0
Dog_Index_4_P	1	1	1	1	1	1	1	1	0	1	1	1	1	0	0	1	1	0	1	0	1	0	1	1	1	0	0	1	0	0	1	0	1	0
Dog_Index_4_Q	1	1	1	1	1	1	0	1	0	1	1	1	1	0	0	1	1	0	1	0	1	0	1	1	1	0	0	1	0	0	1	0	1	0
Dog_Index_4_R	1	1	1	1	1	1	1	1	0	1	1	1	1	0	0	1	1	0	0	0	1	0	1	1	1	0	0	1	0	0	1	0	1	0
Dog_Index_4_S	1	1	1	1	1	1	1	1	0	1	1	1	1	0	0	1	0	1	1	0	1	0	1	1	1	0	0	1	0	0	1	0	1	0
Dog_Index_5_B	1	1	1	1	1	1	1	1	0	1	1	1	1	0	0	1	0	0	1	0	1	0	1	1	1	0	0	1	0	0	1	0	1	0
Dog_Index_5_C	1	1	1	1	1	1	1	1	0	1	1	1	1	0	0	1	0	1	1	0	1	0	1	1	1	0	0	1	0	0	1	0	1	0
Dog_Index_5_D	1	1	1	1	1	1	1	1	0	1	1	1	1	0	0	1	0	1	1	0	1	0	1	1	1	0	0	1	0	0	1	0	1	0
Dog_Index_5_E	1	1	1	1	1	1	1	1	0	1	1	1	1	0	0	1	0	0	1	0	1	0	1	1	1	0	0	1	0	0	1	0	1	0
Dog_Index_4_G	1	1	1	1	1	1	1	1	0	1	1	1	1	0	0	1	1	1	1	0	1	0	1	1	1	0	0	1	0	0	1	0	1	0
Dog_Index_5_F	1	1	1	1	1	1	1	1	0	1	1	1	1	0	0	1	0	0	1	0	1	0	1	1	1	0	0	1	0	0	1	0	1	0
Dog_Index_5_G	1	1	1	1	1	1	1	1	0	1	1	1	1	0	0	1	0	0	1	0	1	0	1	1	1	0	0	1	0	0	1	0	1	0
Dog_Index_5_H	1	1	1	1	1	1	0	1	0	1	1	1	1	0	0	1	0	0	1	0	1	0	1	1	1	0	0	0	0	0	1	0	1	0
Dog_Index_5_I	1	1	1	1	1	1	1	1	0	1	1	1	1	0	0	1	0	1	0	0	1	0	1	1	1	0	0	1	0	0	1	0	1	0
Dog_Index_5_J	1	1	1	1	1	1	1	0	1	1	1	1	1	0	0	1	0	1	0	0	1	0	1	1	1	0	0	1	0	0	1	0	1	0
Dog_Index_5_K	1	1	1	1	1	1	1	1	0	1	1	1	1	0	0	1	0	1	0	0	1	0	1	1	1	0	0	1	0	0	1	0	1	0
Dog_Index_5_L	1	1	1	1	1	1	1	1	0	1	1	1	1	0	0	1	0	1	1	0	1	0	1	1	1	0	0	1	0	0	1	0	1	0
Dog_Index_5_M	1	1	1	1	1	1	1	1	0	1	1	1	1	0	0	1	0	1	1	0	1	0	1	1	1	0	0	1	0	0	1	0	1	0
Dog_Index_5_N	1	1	1	1	1	1	1	1	0	1	1	1	1	0	0	1	0	0	1	0	1	0	1	1	1	0	0	1	0	0	1	0	1	0
Dog_Index_5_O	1	1	1	1	1	1	0	1	0	1	1	1	1	0	0	1	0	1	1	0	1	0	1	1	1	0	0	1	0	0	1	0	1	0
Dog_Index_4_G	1	1	1	1	1	1	1	1	0	1	1	1	1	0	0	1	0	1	1	0	1	0	1	1	1	0	0	1	0	0	1	0	1	0
Dog_Index_5_Q	1	1	1	1	1	1	1	1	0	1	1	1	1	0	0	1	0	0	0	0	1	0	1	1	1	0	0	1	0	0	1	0	1	0
Dog_Index_5_R	1	1	1	1	1	1	1	1	0	1	1	1	1	0	0	1	0	0	0	0	1	0	1	1	1	0	0	1	0	0	1	0	1	0
Dog_Index_5_T	1	1	1	1	1	1	1	1	0	1	1	1	1	0	0	1	0	0	1	0	1	0	1	1	1	0	0	1	0	0	1	0	1	0
Dog_Index_7_B	1	1	1	1	1	1	1	1	0	1	1	1	1	0	0	1	0	1	1	0	1	0	1	1	1	0	0	1	0	0	1	0	1	0
Dog_Index_7_D	1	1	1	1	1	1	1	1	0	1	1	1	1	0	0	1	0	1	1	0	1	0	1	1	1	0	0	1	0	0	1	0	1	0
Dog_Index_7_E	1	1	1	1	1	1	1	1	0	1	1	1	1	0	0	1	0	1	1	0	1	0	1	1	1	0	0	1	0	0	1	0	1	0
Dog_Index_7_F	1	1	1	1	1	1	1	1	0	1	1	1	1	0	0	1	0	0	1	0	1	0	1	1	1	0	0	1	0	0	1	0	1	0
Dog_Index_4_H	1	1	1	1	1	1	1	1	0	1	1	1	1	0	0	1	1	0	0	0	1	0	1	1	1	0	0	1	0	0	1	0	1	0
Dog_Index_7_G	1	1	1	1	1	1	1	1	0	1	1	1	1	0	0	1	0	1	1	0	1	0	1	1	1	0	0	1	0	0	1	0	1	0
Dog_Index_7_H	1	1	1	1	1	1	1	1	0	1	1	1	1	0	0	1	0	1	0	0	1	0	1	1	1	0	0	1	0	0	1	0	1	0
Dog_Index_7_I	1	1	1	1	1	1	1	1	0	1	1	1	1	0	0	1	0	1	1	0	1	0	1	1	1	0	0	1	0	0	1	0	1	0
Dog_Index_7_J	1	1	1	1	1	1	1	1	0	1	1	1	1	0	0	1	0	1	1	0	1	0	1	1	1	0	0	1	0	0	1	0	1	0
Dog_Index_7_K	1	1	1	1	1	1	1	1	0	1	1	1	1	0	0	1	0	1	1	0	1	0	1	1	1	0	0	1	1	0	1	0	1	0
Dog_Index_7_L	1	1	1	1	1	1	1	1	0	1	1	1	1	0	0	1	0	0	1	0	1	0	1	1	1	0	0	1	0	0	1	0	1	0
Dog_Index_7_M	1	1	1	1	1	1	1	1	0	1	1	1	1	0	0	1	0	1	1	0	1	0	1	1	1	0	0	1	1	0	1	0	1	0
Dog_Index_7_N	1	1	1	1	1	1	1	0	1	1	1	1	1	0	0	1	0	0	1	0	1	0	1	1	1	0	0	1	0	0	1	0	1	0
Dog_Index_7_O	1	1	1	1	1	1	1	1	0	1	1	1	1	0	0	1	0	1	1	0	1	0	1	1	1	0	0	1	0	0	1	1	1	0
Dog_Index_7_P	1	1	1	1	1	1	1	1	0	1	1	1	1	0	0	1	0	1	1	0	1	0	1	1	1	0	0	1	0	0	1	0	1	0
Dog_Index_4_I	1	1	1	1	1	1	1	1	0	1	1	1	1	0	0	1	0	1	1	0	1	0	1	1	1	0	0	1	0	0	1	0	1	0
Dog_Index_7_Q	1	1	1	1	1	1	1	1	0	1	1	1	1	0	0	1	0	0	1	0	1	0	1	1	1	0	0	1	0	0	1	0	1	0
Dog_Index_7_R	1	1	1	1	1	1	1	1	0	1	1	1	1	0	0	1	0	1	1	0	1	0	1	1	1	0	0	1	0	0	1	1	1	0
Dog_Index_7_S	1	1	1	1	1	1	1	1	0	1	1	1	1	0	0	1	0	0	1	0	1	0	1	1	1	0	0	1	0	0	1	0	1	0
Dog_Index_7_T	1	1	1	1	1	1	1	1	0	1	1	1	1	0	0	1	0	0	1	0	1	0	1	1	1	0	0	1	0	0	1	0	1	0
Dog_Index_8_B	1	1	1	1	1	1	1	0	1	1	1	1	1	0	0	1	0	1	0	0	1	0	1	1	1	0	0	1	0	0	1	0	1	0
Dog_Index_8_C	1	1	1	1	1	1	1	1	0	1	1	1	1	0	0	1	0	1	1	0	1	0	1	1	1	0	0	1	0	0	1	0	1	0
Dog_Index_8_D	1	1	1	1	1	1	1	1	0	1	1	1	1	0	0	1	0	1	1	0	1	0	1	1	1	0	0	1	0	0	1	0	1	0
Dog_Index_8_E	1	1	1	1	1	1	1	1	0	1	1	1	1	0	0	1	0	1	0	0	1	0	1	1	1	0	0	1	0	0	1	0	1	0
Dog_Index_8_F	1	1	1	1	1	1	1	1	0	1	1	1	1	0	0	1	0	1	0	0	1	0	1	1	1	0	0	1	0	0	1	0	1	0
Dog_Index_8_G	1	1	1	1	1	1	1	1	0	1	1	1	1	0	0	1	0	0	1	0	1	0	1	1	1	0	0	1	0	0	1	0	1	0
Dog_Index_4_J	1	1	1	1	1	1	1	1	0	1	1	1	1	0	0	1	0	0	1	0	1	0	1	1	1	0	0	1	0	0	1	0	1	0
Dog_Index_8_H	1	1	1	1	1	1	1	1	0	1	1	1	1	0	0	1	0	1	0	0	1	0	1	1	1	0	0	1	0	0	1	0	1	0
Dog_Index_8_I	1	1	1	1	1	1	1	1	0	1	1	1	1	0	0	1	0	1	1	0	1	0	1	1	1	0	0	1	0	0	1	0	1	0
Dog_Index_8_J	1	1	1	1	1	1	1	1	0	1	1	1	1	0	0	1	0	1	1	0	1	0	1	1	1	0	0	1	0	0	1	0	1	0
Dog_Index_8_K	1	1	1	1	1	1	1	1	0	1	1	1	1	0	0	1	0	0	1	0	1	0	1	1	1	0	0	1	0	0	1	0	1	0
Dog_Index_8_M	1	1	1	1	1	1	1	1	0	1	1	1	1	0	0	1	0	1	1	0	1	0	1	1	1	0	0	1	0	0	1	0	1	0
Dog_Index_8_N	1	1	1	1	1	1	1	1	0	1	1	1	1	0	0	1	0	1	1	0	1	0	1	1	1	0	0	1	0	0	1	0	1	0
Dog_Index_8_O	1	1	1	1	1	1	1	1	0	1	1	1	1	0	0	1	0	0	0	0	1	0	1	1	1	0	0	1	0	0	1	0	1	0
Dog_Index_8_P	1	1	1	1	1	1	1	1	0	1	1	1	1	0	0	1	0	1	1	0	1	0	1	1	1	0	0	1	0	0	1	0	1	0
Dog_Index_8_Q	1	1	1	1	1	1	1	1	0	1	1	1	1	0	0	1	0	1	1	0	1	0	1	1	1	0	0	1	0	0	1	0	1	0
Dog_Index_8_ R	1	1	1	1	1	1	1	1	0	1	1	1	1	0	0	1	0	1	0	0	1	0	1	1	1	0	0	1	0	0	1	0	1	0
Dog_Index_4_K	1	1	1	1	1	1	1	1	0	1	1	1	1	0	0	1	1	0	1	0	1	0	1	1	1	0	0	1	0	0	1	0	1	0
Dog_Index_8_ S	1	1	1	1	1	1	1	1	0	1	1	1	1	0	0	1	0	1	1	0	1	0	1	1	1	0	0	1	0	0	1	0	1	0
Dog_Index_8_ T	1	1	1	1	1	1	1	1	0	1	1	1	1	0	0	1	0	1	1	0	1	0	1	1	1	0	0	1	0	0	1	0	1	0
Dog_Index_6_B	1	1	1	1	1	1	1	1	0	1	1	1	1	0	0	1	0	1	0	0	1	0	1	1	1	0	0	1	0	0	1	0	1	0
Dog_Index_6_C	1	1	1	1	1	1	1	1	0	1	1	1	1	0	0	1	0	1	0	0	1	0	1	1	1	0	0	1	0	0	1	0	1	0
Dog_Index_6_D	1	1	1	1	1	1	1	1	0	1	1	1	1	0	0	1	0	0	1	0	1	0	1	1	1	0	0	1	1	0	1	0	1	0
Dog_Index_6_E	1	1	1	1	1	1	1	1	0	1	1	1	1	0	0	1	0	1	1	0	1	0	1	1	1	0	0	1	1	0	1	0	1	0
Dog_Index_6_F	1	1	1	1	1	1	1	1	0	1	1	1	1	0	0	1	0	1	1	0	1	0	1	1	1	0	0	1	0	0	1	0	1	0
Dog_Index_6_G	1	1	1	1	1	1	1	1	0	1	1	1	1	0	0	1	0	0	0	0	1	0	1	1	1	0	0	1	0	0	1	0	1	0
Dog_Index_6_H	1	1	1	1	1	1	1	1	0	1	1	1	1	0	0	1	0	1	1	0	1	0	1	1	1	0	0	1	0	0	1	0	1	0
Dog_Index_6_I	1	1	1	1	1	1	1	1	0	1	1	1	1	0	0	1	0	0	1	0	1	0	1	1	1	0	0	1	0	0	1	0	1	0
Dog_Index_4_L	1	1	1	1	1	1	1	1	0	1	1	1	1	0	0	1	1	0	1	0	1	0	1	1	1	0	0	1	1	0	1	0	1	0
Dog_Index_6_J	1	1	1	1	1	1	1	1	0	1	1	1	1	0	0	1	0	1	1	0	1	0	1	1	1	0	0	1	0	0	1	0	1	0
Dog_Index_6_K	1	1	1	1	1	1	1	1	0	1	1	1	1	0	0	1	0	1	1	0	1	0	1	1	1	0	0	1	0	0	1	0	1	0
Dog_Index_6_L	1	1	1	1	1	1	1	1	0	1	1	1	1	0	0	1	0	1	1	0	1	0	1	1	1	0	0	1	0	0	1	0	1	0
Dog_Index_6_M	1	1	1	1	1	1	1	1	0	1	1	1	1	0	0	1	0	0	1	0	1	0	1	1	1	0	0	1	0	0	1	0	1	0
Dog_Index_6_N	1	1	1	1	1	1	1	0	1	1	1	1	1	0	0	1	0	1	1	0	1	0	1	1	1	0	0	1	0	0	1	0	1	0
Dog_Index_6_O	1	1	1	1	1	1	1	1	0	1	1	1	1	0	0	1	0	1	0	0	1	0	1	1	1	0	0	1	0	0	1	0	1	0
Dog_Index_6_Q	1	1	1	1	1	1	1	1	0	1	1	1	1	0	0	1	0	1	1	0	1	0	1	1	1	0	0	1	0	0	1	0	1	0
Dog_Index_6_R	1	1	1	1	1	1	1	1	0	1	1	1	1	0	0	1	0	0	1	0	1	0	1	1	1	0	0	1	1	0	1	0	1	0
Dog_Index_6_S	1	1	1	1	1	1	1	1	0	1	1	1	1	0	0	1	0	0	1	0	1	0	1	1	1	0	0	1	0	0	1	0	1	0
Dog_Index_4_M	1	1	1	1	1	1	1	1	0	1	1	1	1	0	0	1	1	0	1	0	1	0	1	1	1	0	0	1	0	0	1	0	1	0
Dog_Index_6_T	1	1	1	1	1	1	0	1	0	1	1	1	1	0	0	1	0	0	1	0	1	0	1	1	1	0	0	1	0	0	1	0	1	0
Dog_30_B	1	1	1	1	1	1	0	1	0	1	1	1	1	0	0	1	0	0	1	0	1	0	1	1	1	0	0	1	0	0	1	0	1	0
Dog_30_C	1	1	1	1	1	1	1	1	0	1	1	1	1	0	0	1	0	0	1	0	1	0	1	1	1	0	0	1	0	0	1	0	1	0
Dog_30_D	1	1	1	1	1	1	1	0	1	1	1	1	1	0	0	1	0	1	1	0	1	0	1	1	1	0	0	1	1	0	1	0	1	0
Dog_30_E	1	1	1	1	1	1	0	1	0	1	1	1	1	0	0	1	0	0	1	0	1	0	1	1	1	0	0	1	0	0	1	0	1	0
Dog_30_F	1	1	1	1	1	1	1	1	0	1	1	1	1	0	0	1	0	1	1	0	1	0	1	1	1	0	0	1	0	0	1	0	1	0
Dog_30_G	1	1	1	1	1	1	1	1	0	1	1	1	1	0	0	1	0	0	0	0	1	0	1	1	1	0	0	1	0	0	1	0	1	0
Dog_Index_4_N	1	1	1	1	1	1	1	1	0	1	1	1	1	0	0	1	0	0	1	0	1	0	1	1	1	0	0	1	0	0	1	0	1	0
Dog_Index_4_O	1	1	1	1	1	1	1	1	0	1	1	1	1	0	0	1	0	0	1	0	1	0	1	1	1	0	0	1	0	0	1	0	1	0
Dog_Index_4_P	1	1	1	1	1	1	1	1	0	1	1	0	1	0	0	1	0	1	0	0	1	0	1	1	1	0	0	1	0	0	1	0	1	0
Dog_Index_4_Q	1	1	1	1	1	1	1	1	0	1	1	1	1	0	0	1	0	1	1	0	1	0	1	1	1	0	0	1	0	0	1	0	1	0
Dog_Index_4_R	1	1	1	1	1	1	1	1	0	1	1	1	1	0	0	1	0	1	1	0	1	0	1	1	1	0	0	1	0	0	1	0	1	0
Dog_30_H	1	1	1	1	1	1	1	1	0	1	1	1	1	0	0	1	0	0	1	0	1	0	1	1	1	0	0	1	0	0	1	0	1	0
Dog_30_I	1	1	1	1	1	1	1	1	0	1	1	1	1	0	0	1	0	0	0	0	1	0	1	1	1	0	0	1	0	0	1	0	1	0
Dog_30_K	1	1	1	1	1	1	1	0	1	1	1	1	1	0	0	1	0	0	1	0	1	0	1	1	1	0	0	1	0	0	1	0	1	0
Dog_30_M	1	1	1	1	1	1	1	1	0	1	1	1	1	0	0	1	0	1	1	0	1	0	1	1	1	0	0	1	0	0	1	0	1	0
Dog_30_N	1	1	1	1	1	1	1	1	0	1	1	1	1	0	0	1	0	0	1	0	1	0	1	1	1	0	0	1	0	0	1	0	1	0
Staff_A_3_A	1	1	1	1	1	1	1	1	0	1	1	1	1	0	0	1	0	1	0	0	1	0	1	1	1	0	0	1	0	0	1	0	1	0
Dog_30_O	1	1	1	1	1	1	1	1	0	1	1	1	1	0	0	1	0	1	1	0	1	0	1	1	1	0	0	1	0	0	1	0	1	0
Staff_A_3_C	1	1	1	1	1	1	1	1	0	1	1	1	1	0	0	1	0	1	0	0	1	0	1	1	1	0	0	1	0	0	1	0	1	0
Dog_30_P	1	1	1	1	1	1	1	1	0	1	1	1	1	0	0	1	0	0	1	0	1	0	1	1	1	0	0	1	0	0	1	0	1	0
Dog_Index_1_K	1	1	1	1	1	1	1	1	0	1	1	1	1	0	0	1	0	1	0	0	1	0	1	1	1	0	0	1	0	0	1	0	1	0
Dog_Index_1_L	1	1	1	1	1	1	1	1	0	1	1	1	1	0	0	1	0	1	1	0	1	0	1	1	1	0	0	1	1	0	1	0	1	0
Dog_Index_1_M	1	1	1	1	1	1	1	1	0	1	1	1	1	0	0	1	0	1	1	0	1	0	1	1	1	0	0	1	0	0	1	0	1	0
Dog_Index_1_N	1	1	1	1	1	1	1	1	0	1	1	1	1	0	0	1	0	1	0	0	1	0	1	1	1	0	0	1	0	0	1	0	1	0
Dog_Index_1_O	1	1	1	1	1	1	1	1	0	1	1	1	1	0	0	1	0	1	1	0	1	0	1	1	1	0	0	1	0	0	1	0	1	0
Dog_Index_1_P	1	1	1	1	1	1	1	1	0	1	1	1	1	0	0	1	0	1	1	0	1	0	1	1	1	0	0	0	0	0	1	0	1	0
Dog_Index_1_Q	1	1	1	1	1	1	1	1	0	1	1	0	1	0	0	1	0	0	1	0	1	0	1	1	1	0	0	1	0	0	1	0	1	0
Dog_Index_1_R	1	1	1	1	1	1	1	1	0	1	1	1	1	0	0	1	0	1	0	0	1	0	1	1	1	0	0	1	0	0	1	0	1	0
Dog_Index_1_S	1	1	1	1	1	1	1	1	0	1	1	1	1	0	0	1	0	1	1	0	1	0	1	1	1	0	0	1	0	0	1	0	1	0
Dog_Index_1_T	1	1	1	1	1	1	1	1	0	1	1	1	1	0	0	1	0	1	1	0	1	0	1	1	1	0	0	1	0	0	1	0	1	0
Dog_Index_1_B	1	1	1	1	1	1	1	1	0	1	1	1	1	0	0	1	0	1	1	0	1	0	1	1	1	0	0	1	0	0	1	0	1	0
Dog_Index_3_B	1	1	1	1	1	1	1	1	0	1	1	1	1	0	0	1	0	1	0	0	1	0	1	0	0	0	0	1	0	0	1	0	1	0
Dog_Index_3_C	1	1	1	1	1	1	1	1	0	1	1	1	1	0	0	1	0	1	0	0	1	0	1	0	0	0	0	1	0	0	1	0	1	0
Dog_Index_3_D	1	1	1	1	1	1	1	1	0	1	1	1	1	0	0	1	0	1	0	0	1	0	1	1	1	0	0	1	0	0	1	0	1	0
Dog_Index_3_F	1	1	1	1	1	1	1	1	0	1	1	1	1	0	0	1	0	1	0	0	1	0	1	1	1	0	0	1	0	0	1	0	1	0
Dog_Index_3_G	1	1	1	1	1	1	1	1	0	1	1	1	1	0	0	1	0	1	0	0	1	0	1	1	1	0	0	1	0	0	1	0	1	0
Dog_Index_3_H	1	1	1	1	1	1	1	1	0	1	1	1	1	0	0	1	0	1	1	0	1	0	1	1	1	0	0	1	0	0	1	0	1	0
Dog_Index_3_I	1	1	1	1	1	1	1	1	0	1	1	1	1	0	0	1	0	1	1	0	1	0	1	1	1	0	0	1	0	0	1	0	1	0
Dog_Index_1_C	1	1	1	1	1	1	1	1	0	1	1	1	1	0	0	1	0	1	0	0	1	0	1	1	1	0	0	1	0	0	1	0	1	0
Dog_Index_3_L	1	1	1	1	1	1	1	1	0	1	1	1	1	0	0	1	0	0	0	0	1	0	1	1	1	0	0	1	0	0	1	0	1	0
Dog_Index_3_P	1	1	1	1	1	1	1	1	0	1	1	1	1	0	0	1	0	0	0	0	1	0	1	1	1	0	0	1	0	0	1	0	1	0
Dog_Index_3_S	1	1	1	1	1	1	1	1	0	1	1	1	1	0	0	1	0	1	1	0	1	0	1	0	0	0	0	1	0	0	1	0	1	0
Dog_Index_2_B	1	1	1	1	1	1	1	1	0	1	1	1	1	0	0	1	0	1	1	0	1	0	1	1	1	0	0	1	0	0	1	0	1	0
Dog_Index_2_C	1	1	1	1	1	1	1	1	0	1	1	1	1	0	0	1	0	1	1	0	1	0	1	1	1	0	0	1	0	0	1	0	1	0
Dog_Index_1_D	1	1	1	1	1	1	1	1	0	1	1	1	1	0	0	1	0	1	0	0	1	0	1	1	1	0	0	1	0	0	1	0	1	0
Dog_Index_2_D	1	1	1	1	1	1	1	1	0	1	1	1	1	0	0	1	0	1	1	0	1	0	1	1	1	0	0	1	0	0	1	0	1	0
Dog_Index_2_E	1	1	1	1	1	1	1	1	0	1	1	1	1	0	0	1	0	1	0	0	1	0	1	1	1	0	0	1	0	0	1	0	1	0
Dog_Index_2_F	1	1	1	1	1	1	1	1	0	1	1	1	1	0	0	1	0	1	1	0	1	0	1	1	1	0	0	1	0	0	1	0	1	0
Dog_Index_2_G	1	1	1	1	1	1	1	1	0	1	1	1	1	0	0	1	0	1	1	0	1	0	1	1	1	0	0	1	0	0	1	0	1	0
Dog_Index_2_H	1	1	1	1	1	1	1	1	0	1	1	1	1	0	0	1	0	1	1	0	1	0	1	1	1	0	0	1	0	0	1	0	1	0
Dog_Index_2_I	1	1	1	1	1	1	1	1	0	1	1	1	1	0	0	1	0	0	0	0	1	0	1	1	1	0	0	1	0	0	1	0	1	0
Dog_Index_2_J	1	1	1	1	1	1	1	1	0	1	1	1	1	0	0	1	0	0	1	0	1	0	1	1	1	0	0	1	0	0	1	0	1	0
Dog_Index_1_E	1	1	1	1	1	1	1	1	0	1	1	1	1	0	0	1	0	1	1	0	1	0	1	1	1	0	0	1	0	0	1	0	1	0
Staff_A_2_B	1	1	1	1	1	1	0	1	0	1	1	1	1	0	0	1	0	0	1	0	1	0	1	1	1	0	0	1	0	0	1	0	1	0
Staff_A_2_C	1	1	1	1	1	1	1	1	0	1	1	1	1	0	0	1	0	0	1	0	1	0	1	1	1	0	0	1	0	0	1	0	1	0
Staff_A_2_D	1	0	1	1	1	1	0	1	0	1	1	1	1	0	0	1	0	0	1	0	1	0	1	1	1	0	0	1	0	0	1	0	1	0
Dog_Index_1_F	1	1	1	1	1	1	1	1	0	1	1	1	1	0	0	1	0	1	0	0	1	0	1	1	1	0	0	1	0	0	1	0	1	0
Staff_A_2_E	1	1	1	1	1	1	1	1	0	1	1	1	1	0	0	1	0	1	1	0	1	0	1	1	1	0	0	1	0	0	1	0	1	0
Staff_A_2_F	1	1	1	1	1	1	1	1	0	1	1	1	1	0	0	1	0	0	1	0	1	0	1	1	1	0	0	1	0	0	1	0	1	0
Staff_A_2_G	1	1	1	1	1	1	1	1	0	1	1	1	1	0	0	1	0	1	1	0	1	0	1	1	1	0	1	1	0	0	1	0	1	0
Staff_A_2_H	1	1	1	1	1	1	1	1	0	1	1	1	1	0	0	1	0	1	1	0	1	0	1	1	1	0	0	1	0	0	1	0	1	0
Staff_A_2_I	1	1	1	1	1	1	1	1	0	1	1	1	1	0	0	1	0	1	0	0	1	0	1	1	1	0	0	1	0	0	1	0	1	0
Staff_A_2_L	1	1	1	1	1	1	1	1	0	1	1	1	1	0	0	1	0	0	1	0	1	0	1	1	1	0	0	1	0	0	1	0	1	0
Staff_A_2_M	1	1	1	1	1	1	1	1	0	1	1	1	1	0	0	1	0	1	1	0	1	0	1	1	1	0	1	1	0	0	1	0	1	0
Staff_A_2_N	1	1	1	1	1	1	1	1	0	1	1	1	1	0	0	1	0	1	0	0	1	0	1	1	1	0	0	1	0	0	1	0	1	0
Dog_Index_1_G	1	1	1	1	1	1	1	1	0	1	1	1	1	0	0	1	0	1	1	0	1	0	1	1	1	0	0	1	0	0	1	0	1	0
Staff_A_2_O	1	1	1	1	1	1	1	1	0	1	1	1	1	0	0	1	0	1	1	0	1	0	1	1	1	0	0	1	0	0	1	0	1	0
Staff_A_2_P	1	1	1	1	1	1	1	1	0	1	1	1	1	0	0	1	0	0	1	0	1	0	1	1	1	0	0	1	0	0	1	0	1	0
Staff_A_2_S	1	1	1	1	1	1	1	1	0	1	1	1	1	0	0	1	0	0	1	0	1	0	1	1	1	0	0	1	0	0	1	0	1	0
Staff_A_2_T	1	1	1	1	1	1	1	1	0	1	1	1	1	0	0	1	0	0	1	0	1	0	1	1	1	0	0	1	0	0	1	0	1	0
Dog_Index_1_H	1	1	1	1	1	1	1	1	0	1	1	1	1	0	0	1	0	1	0	0	1	0	1	1	1	0	0	1	0	0	1	0	1	0
Dog_Index_1_I	1	1	1	1	1	1	1	1	0	1	1	1	1	0	0	1	0	1	0	0	1	0	1	1	1	0	0	1	0	0	1	0	1	0
Dog_Index_1_J	1	1	1	1	1	1	1	1	0	1	1	1	1	0	0	1	0	1	0	0	1	0	1	1	1	0	0	1	0	0	1	0	1	0
Staff_F_1_B	1	1	1	1	1	1	1	1	0	1	1	1	1	0	0	1	0	0	0	0	1	0	1	1	1	0	0	1	0	0	1	0	1	0
Staff_F_1_C	1	1	1	1	1	1	1	1	0	1	1	1	1	0	0	1	0	1	0	0	1	0	1	1	1	0	0	1	0	0	1	0	1	0
Staff_F_1_D	1	1	1	1	1	1	1	1	0	1	1	1	1	0	0	1	0	0	0	0	1	0	1	1	1	0	0	1	0	0	1	0	1	0
Staff_A_1_B	1	1	1	1	1	1	1	1	0	1	1	1	1	0	0	1	0	0	1	0	1	0	1	1	1	0	0	1	1	0	1	0	1	0
Staff_A_1_C	1	1	1	1	1	1	1	1	0	1	1	1	1	0	1	1	0	1	0	0	1	0	1	1	1	0	0	1	0	0	1	0	1	0
Staff_A_1_D	1	1	1	1	1	1	1	1	0	1	1	1	1	0	0	1	0	0	1	0	1	0	1	1	1	0	0	1	0	0	1	0	1	0
Staff_A_1_E	1	1	1	1	1	1	1	1	0	1	1	1	1	0	0	1	0	0	1	0	1	0	1	1	1	0	0	1	0	0	1	0	1	0
Staff_A_1_G	1	1	1	1	1	1	1	1	0	1	1	1	1	0	0	1	0	0	1	0	1	0	1	1	1	0	0	1	1	0	1	0	1	0
Staff_A_1_K	1	1	1	1	1	1	1	1	0	1	1	1	1	0	0	1	0	0	1	0	1	0	1	1	1	0	0	1	0	0	1	0	1	0
Staff_A_1_O	1	1	1	1	1	1	1	1	0	1	1	1	1	0	0	1	0	1	0	0	1	0	1	1	1	0	0	1	0	0	1	0	1	0
Staff_A_1_P	1	1	1	1	1	1	1	1	0	1	1	1	1	0	0	1	0	0	1	0	1	0	1	1	1	0	0	1	0	0	1	0	1	0
Dog_Index_4_B	1	1	1	1	1	1	1	1	0	1	1	1	1	0	0	1	0	1	1	0	1	0	1	1	1	0	0	1	0	0	1	0	1	0
Dog_Index_4_C	1	1	1	1	1	1	1	1	0	1	1	1	1	0	0	1	1	1	1	0	1	0	1	1	1	0	0	1	0	0	1	0	1	0
Dog_Index_4_D	1	1	1	1	1	1	1	1	0	1	1	1	1	0	0	1	1	0	1	0	1	0	1	1	1	0	0	1	0	0	1	0	1	0
Dog_Index_4_E	1	1	1	1	1	1	1	1	0	1	1	1	1	0	0	1	1	0	1	0	1	0	1	1	1	0	0	1	0	0	1	0	1	0
Dog_158_N_B	1	1	1	1	1	1	1	1	0	1	1	1	1	0	0	1	0	1	1	0	1	0	1	1	1	0	0	1	0	0	1	0	1	0
Dog_158_N_C	1	1	1	1	1	1	1	0	1	1	1	1	1	0	0	1	0	1	1	0	1	0	1	1	1	0	0	1	0	0	1	0	1	0
Dog_158_N_D	1	0	1	1	0	0	0	1	0	1	1	1	1	0	0	1	0	1	1	0	1	0	1	1	1	0	0	1	0	0	1	0	1	0
Dog_158_N_E	1	1	1	1	1	1	1	1	0	1	1	1	1	0	0	1	0	1	1	0	1	0	1	1	1	0	0	1	0	0	1	0	1	0
Dog_158_N_F	1	1	1	1	1	1	1	1	0	1	1	1	1	0	0	1	0	0	1	0	1	0	1	1	1	0	0	1	0	0	1	0	1	0
Dog_158_N_G	1	0	1	1	0	1	0	1	0	1	1	1	1	0	0	1	0	0	1	0	1	0	1	1	1	0	0	1	0	0	1	0	0	0
Dog_158_N_H	1	0	1	1	0	1	1	1	0	1	1	1	1	0	0	1	0	1	1	0	1	0	1	1	1	0	0	0	0	0	1	0	1	0
Dog_158_N_I	1	0	1	1	0	1	1	1	0	1	1	1	1	0	0	1	0	1	1	0	1	0	1	1	1	0	0	1	1	0	1	0	1	0
Dog_158_N_J	1	1	1	1	0	1	1	1	0	1	1	1	1	0	0	1	0	1	1	0	1	0	1	1	1	0	0	1	1	0	1	0	1	0
Dog_158_N_K	1	0	1	1	1	1	1	1	0	1	1	1	1	0	0	1	0	1	1	0	1	0	1	1	1	0	0	0	0	0	1	0	1	0
Dog_158_N_L	1	1	1	1	1	1	1	1	0	1	1	1	1	0	0	1	0	1	1	0	1	0	1	1	1	0	0	1	0	0	1	0	1	0
Dog_158_N_M	1	0	1	1	0	0	1	1	0	1	1	1	1	0	0	1	0	1	1	0	1	0	1	1	1	0	0	0	0	0	1	0	1	0
Dog_158_N_N	1	0	1	1	0	1	1	1	0	1	1	1	1	0	0	1	0	1	1	0	1	0	1	1	1	0	0	0	0	0	1	0	1	0
Staff_A_3_L	1	1	1	1	1	1	1	1	0	1	1	1	1	0	0	1	0	1	1	0	1	1	1	1	1	0	0	1	0	1	1	0	1	0
Dog_158_N_O	1	0	1	1	0	1	1	1	0	1	1	1	1	0	0	1	0	1	1	0	1	0	1	1	1	0	0	1	0	0	1	0	1	0
Dog_158_N_P	1	0	1	1	0	1	1	1	0	1	1	1	1	0	0	1	0	1	1	0	1	0	1	1	1	0	0	1	0	0	1	0	1	0
Dog_158_N_Q	1	1	1	1	0	1	1	1	0	1	1	1	1	0	0	1	0	1	1	0	1	0	1	1	1	0	0	1	0	0	1	0	1	0
Dog_158_N_R	1	0	1	1	0	1	1	1	0	1	1	1	1	0	0	1	0	1	1	0	1	0	1	1	1	0	0	1	0	0	1	0	1	0
Dog_158_N_S	1	0	1	1	0	1	1	1	0	1	1	1	1	0	0	1	0	1	1	0	1	0	1	1	1	0	0	0	0	0	1	0	1	0
Dog_158_N_T	1	0	1	1	1	1	1	0	1	1	1	1	1	0	0	1	0	1	1	0	1	0	1	1	1	0	0	0	0	0	1	0	1	0
Staff_A_3_N	1	1	1	1	1	1	1	1	0	1	1	1	1	0	0	1	0	0	1	0	1	0	1	1	1	0	0	1	0	0	1	0	1	0
Staff_A_3_O	1	0	1	1	0	1	1	1	0	1	1	1	1	0	0	1	0	1	1	0	1	1	1	1	1	0	0	1	0	1	1	0	1	0
Staff_A_3_P	1	0	1	1	0	1	1	1	0	1	1	1	1	1	0	1	0	1	1	0	1	1	1	1	1	0	0	1	0	1	1	0	1	0
Dog_Index_8_ L	1	1	1	1	1	1	1	1	0	1	1	1	1	0	0	1	0	1	1	0	1	0	1	1	1	0	0	1	0	0	1	0	1	0
Dog_Index_9_A	1	1	1	1	1	1	0	1	0	1	1	1	1	0	0	1	0	1	1	0	1	0	1	1	1	1	0	1	0	0	1	0	1	0
Dog_Index_4_T	1	1	1	1	1	1	0	1	0	1	1	1	1	0	0	1	0	1	1	0	1	0	1	1	1	1	0	1	0	0	1	0	1	0
Dog_Index_5_P	1	1	1	1	1	1	0	1	0	1	1	1	1	0	0	1	0	1	1	0	1	0	1	1	1	1	0	1	0	0	1	0	1	0
Dog_30_J	1	1	1	1	1	1	0	1	0	1	1	1	1	0	0	1	0	1	1	0	1	0	1	1	1	1	0	1	0	0	1	0	1	0
Dog_30_L	1	1	1	1	1	1	0	1	0	1	1	1	1	0	0	1	0	1	1	0	1	0	1	1	1	1	0	1	0	0	1	0	1	0
Staff_A_3_H	1	1	1	1	1	1	0	1	0	1	1	1	1	0	0	1	0	1	1	0	1	0	1	1	1	0	0	1	0	0	1	0	1	0
Staff_A_2_J	1	1	1	1	1	1	0	1	0	1	1	1	1	0	0	1	0	0	1	0	1	0	1	1	1	0	0	1	0	0	1	0	1	0
Staff_A_2_R	1	1	1	1	1	1	0	1	0	1	1	1	1	0	0	1	0	1	0	0	1	0	1	1	1	1	0	1	0	0	1	0	1	0
Outgroup	0	0	1	1	0	0	1	0	0	0	1	1	1	0	0	1	0	0	0	1	1	0	1	1	0	0	0	0	0	0	0	0	0	1

## Sheet: Supplementary Data 2d
Supplementary Data 2d: Presence and absence of clade 1 indels and MGE used in the phylogeny
	Indel position / MGE
Isolate	944386	1013388	1139262	1936036	2085372	2391959	2483382	Sa3
Dog_158_N_B	0	0	0	0	0	0	0	1
Dog_158_N_C	0	0	0	0	0	0	0	1
Dog_158_N_D	0	0	0	0	0	0	0	1
Dog_158_N_E	0	0	0	0	0	0	0	1
Dog_158_N_F	0	0	0	0	0	0	0	1
Dog_158_N_G	0	0	0	0	0	0	0	1
Dog_158_N_H	0	0	0	0	0	0	0	1
Dog_158_N_I	0	0	0	0	0	0	0	1
Dog_158_N_J	0	0	0	0	0	0	0	1
Dog_158_N_K	0	0	0	0	0	0	0	1
Dog_158_N_L	0	0	0	0	0	0	0	1
Dog_158_N_M	0	0	0	0	0	0	0	1
Dog_158_N_N	0	0	0	0	0	0	0	1
Dog_158_N_O	0	0	0	0	0	0	0	1
Dog_158_N_P	0	0	0	0	0	0	0	1
Dog_158_N_Q	0	0	0	0	0	0	0	1
Dog_158_N_R	0	0	0	0	0	0	0	1
Dog_158_N_S	0	0	0	0	0	0	0	1
Dog_158_N_T	0	0	0	0	0	0	0	1
Dog_30_B	0	0	0	0	0	0	0	1
Dog_30_C	0	0	0	0	0	0	0	1
Dog_30_D	0	0	0	0	0	0	0	1
Dog_30_E	0	0	0	0	0	0	0	1
Dog_30_F	0	0	0	0	0	0	0	1
Dog_30_G	0	0	0	0	0	0	0	1
Dog_30_H	0	0	0	0	0	0	0	1
Dog_30_I	0	0	0	0	0	0	0	1
Dog_30_J	0	0	0	0	0	0	0	1
Dog_30_K	0	0	0	0	0	0	0	1
Dog_30_L	0	0	0	0	0	0	0	1
Dog_30_M	0	0	0	0	0	0	0	1
Dog_30_N	0	0	0	0	0	0	0	1
Dog_30_O	0	0	0	0	0	0	0	1
Dog_30_P	0	0	0	0	0	0	0	1
Dog_Index_1_A	0	0	0	0	0	0	0	1
Dog_Index_1_B	0	0	0	0	0	0	0	1
Dog_Index_1_C	0	0	0	0	0	0	0	1
Dog_Index_1_D	0	0	0	0	0	0	0	1
Dog_Index_1_E	0	0	0	0	0	0	0	1
Dog_Index_1_F	0	0	0	0	0	0	0	1
Dog_Index_1_G	0	0	0	0	0	0	0	1
Dog_Index_1_H	0	0	0	0	0	0	0	1
Dog_Index_1_I	0	0	0	0	0	0	0	1
Dog_Index_1_J	0	0	0	0	0	0	0	1
Dog_Index_1_K	0	0	0	0	0	0	0	1
Dog_Index_1_L	0	0	0	0	0	0	0	1
Dog_Index_1_M	0	0	0	0	0	0	0	1
Dog_Index_1_N	0	0	0	0	0	0	0	1
Dog_Index_1_O	0	0	0	0	0	0	0	1
Dog_Index_1_P	0	0	0	0	0	0	0	1
Dog_Index_1_Q	0	0	0	0	0	0	0	1
Dog_Index_1_R	0	0	0	0	0	0	0	1
Dog_Index_1_S	0	0	0	0	0	0	0	1
Dog_Index_1_T	0	0	0	0	0	0	0	1
Dog_Index_2_A	0	0	0	0	0	0	0	1
Dog_Index_2_B	0	0	0	0	0	0	0	1
Dog_Index_2_C	0	0	0	0	0	0	0	1
Dog_Index_2_D	0	0	0	0	0	0	0	1
Dog_Index_2_E	0	0	0	0	0	0	0	1
Dog_Index_2_F	0	0	0	0	0	0	0	1
Dog_Index_2_G	0	0	0	0	0	0	0	1
Dog_Index_2_H	0	0	0	0	0	0	0	1
Dog_Index_2_I	0	0	0	0	0	0	0	1
Dog_Index_2_J	0	0	0	0	0	0	0	1
Dog_Index_3_A	0	0	0	0	0	0	0	1
Dog_Index_3_B	0	0	0	0	0	0	0	0
Dog_Index_3_C	0	0	0	0	0	0	0	0
Dog_Index_3_D	0	0	0	0	0	0	0	1
Dog_Index_3_F	0	0	0	0	0	0	0	1
Dog_Index_3_G	0	0	0	0	0	0	0	1
Dog_Index_3_H	0	0	0	0	0	0	0	1
Dog_Index_3_I	0	0	0	0	0	0	0	1
Dog_Index_3_L	0	0	0	0	0	0	0	1
Dog_Index_3_P	0	0	0	0	0	0	0	1
Dog_Index_3_S	0	0	0	0	0	0	0	0
Dog_Index_4_A	0	0	0	0	0	0	0	1
Dog_Index_4_B	0	0	0	0	0	0	0	1
Dog_Index_4_C	0	0	1	0	0	0	0	1
Dog_Index_4_D	0	0	1	0	0	0	0	1
Dog_Index_4_E	0	0	1	0	0	0	0	1
Dog_Index_4_F	0	0	1	0	0	0	0	1
Dog_Index_4_G	0	0	0	0	0	0	0	1
Dog_Index_4_H	0	0	1	0	0	0	0	1
Dog_Index_4_I	0	0	0	0	0	0	0	1
Dog_Index_4_J	0	0	0	0	0	0	0	1
Dog_Index_4_K	0	0	1	0	0	0	0	1
Dog_Index_4_L	0	0	1	0	0	0	0	1
Dog_Index_4_M	0	0	1	0	0	0	0	1
Dog_Index_4_N	0	0	0	0	0	0	0	1
Dog_Index_4_O	0	0	1	0	0	0	0	1
Dog_Index_4_O	0	0	0	0	0	0	0	1
Dog_Index_4_P	0	0	1	0	0	0	0	1
Dog_Index_4_P	0	0	0	0	0	0	0	1
Dog_Index_4_Q	0	0	1	0	0	0	0	1
Dog_Index_4_Q	0	0	0	0	0	0	0	1
Dog_Index_4_R	0	0	1	0	0	0	0	1
Dog_Index_4_R	0	0	0	0	0	0	0	1
Dog_Index_4_S	0	0	0	0	0	0	0	1
Dog_Index_4_T	0	0	0	0	0	0	0	1
Dog_Index_5_A	0	0	0	0	0	0	0	1
Dog_Index_5_B	0	0	0	0	0	0	0	1
Dog_Index_5_C	0	0	0	0	0	0	0	1
Dog_Index_5_D	0	0	0	0	0	0	0	1
Dog_Index_5_E	0	0	0	0	0	0	0	1
Dog_Index_5_F	0	0	0	0	0	0	0	1
Dog_Index_5_G	0	0	0	0	0	0	0	1
Dog_Index_5_H	0	0	0	0	0	0	0	1
Dog_Index_5_I	0	0	0	0	0	0	0	1
Dog_Index_5_J	0	0	0	0	0	0	0	1
Dog_Index_5_K	0	0	0	0	0	0	0	1
Dog_Index_5_L	0	0	0	0	0	0	0	1
Dog_Index_5_M	0	0	0	0	0	0	0	1
Dog_Index_5_N	0	0	0	0	0	0	0	1
Dog_Index_5_O	0	0	0	0	0	0	0	1
Dog_Index_5_P	0	0	0	0	0	0	0	1
Dog_Index_5_Q	0	0	0	0	0	0	0	1
Dog_Index_5_R	0	0	0	0	0	0	0	1
Dog_Index_5_T	0	0	0	0	0	0	0	1
Dog_Index_6_A	0	0	0	0	0	0	0	1
Dog_Index_6_B	0	0	0	0	0	0	0	1
Dog_Index_6_C	0	0	0	0	0	0	0	1
Dog_Index_6_D	0	0	0	0	0	0	0	1
Dog_Index_6_E	0	0	0	0	0	0	0	1
Dog_Index_6_F	0	0	0	0	0	0	0	1
Dog_Index_6_G	0	0	0	0	0	0	0	1
Dog_Index_6_H	0	0	0	0	0	0	0	1
Dog_Index_6_I	0	0	0	0	0	0	0	1
Dog_Index_6_J	0	0	0	0	0	0	0	1
Dog_Index_6_K	0	0	0	0	0	0	0	1
Dog_Index_6_L	0	0	0	0	0	0	0	1
Dog_Index_6_M	0	0	0	0	0	0	0	1
Dog_Index_6_N	0	0	0	0	0	0	0	1
Dog_Index_6_O	0	0	0	0	0	0	0	1
Dog_Index_6_R	0	0	0	0	0	0	0	1
Dog_Index_6_S	0	0	0	0	0	0	0	1
Dog_Index_6_T	0	0	0	0	0	0	0	1
Dog_Index_7_A	0	0	0	0	0	0	0	1
Dog_Index_7_B	0	0	0	0	0	0	0	1
Dog_Index_7_D	0	0	0	0	0	0	0	1
Dog_Index_7_E	0	0	0	0	0	0	0	1
Dog_Index_7_F	0	0	0	0	0	0	0	1
Dog_Index_7_G	0	0	0	0	0	0	0	1
Dog_Index_7_H	0	0	0	0	0	0	0	1
Dog_Index_7_I	0	0	0	0	0	0	0	1
Dog_Index_7_J	0	0	0	0	0	0	0	1
Dog_Index_7_K	0	0	0	0	0	0	0	1
Dog_Index_7_L	0	0	0	0	0	0	0	1
Dog_Index_7_M	0	0	0	0	0	0	0	1
Dog_Index_7_N	0	0	0	0	0	0	0	1
Dog_Index_7_O	0	0	0	0	0	0	1	1
Dog_Index_7_P	0	0	0	0	0	0	0	1
Dog_Index_7_Q	0	0	0	0	0	0	0	1
Dog_Index_7_R	0	0	0	0	0	0	1	1
Dog_Index_7_S	0	0	0	0	0	0	0	1
Dog_Index_7_T	0	0	0	0	0	0	0	1
Dog_Index_8_ L	0	0	0	0	0	0	0	1
Dog_Index_8_ R	0	0	0	0	0	0	0	1
Dog_Index_8_ S	0	0	0	0	0	0	0	1
Dog_Index_8_ T	0	0	0	0	0	0	0	1
Dog_Index_8_A	0	0	0	0	0	0	0	1
Dog_Index_8_B	0	0	0	0	0	0	0	1
Dog_Index_8_C	0	0	0	0	0	0	0	1
Dog_Index_8_D	0	0	0	0	0	0	0	1
Dog_Index_8_E	0	0	0	0	0	0	0	1
Dog_Index_8_F	0	0	0	0	0	0	0	1
Dog_Index_8_G	0	0	0	0	0	0	0	1
Dog_Index_8_H	0	0	0	0	0	0	0	1
Dog_Index_8_I	0	0	0	0	0	0	0	1
Dog_Index_8_J	0	0	0	0	0	0	0	1
Dog_Index_8_K	0	0	0	0	0	0	0	1
Dog_Index_8_M	0	0	0	0	0	0	0	1
Dog_Index_8_N	0	0	0	0	0	0	0	1
Dog_Index_8_O	0	0	0	0	0	0	0	1
Dog_Index_8_Q	0	0	0	0	0	0	0	1
Dog_Index_9_A	0	0	0	0	0	0	0	1
Outgroup	0	0	0	0	0	0	0	1
Staff_A_1_A	0	0	0	0	0	0	0	1
Staff_A_1_B	0	0	0	0	0	0	0	1
Staff_A_1_C	0	1	0	0	0	0	0	1
Staff_A_1_D	0	0	0	0	0	0	0	1
Staff_A_1_E	0	0	0	0	0	0	0	1
Staff_A_1_G	0	0	0	0	0	0	0	1
Staff_A_1_K	0	0	0	0	0	0	0	1
Staff_A_1_O	0	0	0	0	0	0	0	1
Staff_A_1_P	0	0	0	0	0	0	0	1
Staff_A_2_A	0	0	0	0	0	0	0	1
Staff_A_2_B	0	0	0	0	0	0	0	1
Staff_A_2_C	0	0	0	0	0	0	0	1
Staff_A_2_D	0	0	0	0	0	0	0	1
Staff_A_2_E	0	0	0	0	0	0	0	1
Staff_A_2_F	0	0	0	0	0	0	0	1
Staff_A_2_G	0	0	0	0	1	0	0	1
Staff_A_2_H	0	0	0	0	0	0	0	1
Staff_A_2_I	0	0	0	0	0	0	0	1
Staff_A_2_J	0	0	0	0	0	0	0	1
Staff_A_2_L	0	0	0	0	0	0	0	1
Staff_A_2_M	0	0	0	0	1	0	0	1
Staff_A_2_N	0	0	0	0	0	0	0	1
Staff_A_2_O	0	0	0	0	0	0	0	1
Staff_A_2_P	0	0	0	0	0	0	0	1
Staff_A_2_R	0	0	0	0	0	0	0	1
Staff_A_2_S	0	0	0	0	0	0	0	1
Staff_A_2_T	0	0	0	0	0	0	0	1
Staff_A_3_A	0	0	0	0	0	0	0	1
Staff_A_3_C	0	0	0	0	0	0	0	1
Staff_A_3_H	0	0	0	0	0	0	0	1
Staff_A_3_L	0	0	0	1	0	1	0	1
Staff_A_3_N	0	0	0	0	0	0	0	1
Staff_A_3_O	0	0	0	1	0	1	0	1
Staff_A_3_P	1	0	0	1	0	1	0	1
Staff_B_1_A	0	0	0	0	0	0	0	1
Staff_B_2_A	0	0	0	0	0	0	0	1
Staff_C_1_A	0	0	0	0	0	0	0	1
Staff_F_1_B	0	0	0	0	0	0	0	1
Staff_F_1_C	0	0	0	0	0	0	0	1
Staff_F_1_D	0	0	0	0	0	0	0	1
