# Supplementary material for: Capturing the cloud of diversity reveals complexity and heterogeneity of MRSA carriage, infection and transmission
Source: Nat Commun. 2015 Mar 27;6:6560. doi: 10.1038/ncomms7560 (PMC4389252; doi:10.1038/ncomms7560)
Supplement: Supplementary Dataset 3 — Summary of clade 2 SNPS [file ncomms7560-s4.xlsx]

## Sheet: Supplementary Data 3a
Supplementary Data 3a: Summary of clade 2 SNPS
Position_in_alignment	Position_in_HO50960412	CDS/rRNA/tRNA/Intergenic	strand	CDS_name	product	Synonymous/Non-synonymous/STOP	Ref_base	SNP_base	Total	Outgroup	Staff_F_2_A	Staff_F_1_A	Staff_G_1_A	Staff_F_2_B	Staff_F_2_C	Staff_F_2_D	Staff_F_2_E	Staff_F_2_F	Staff_F_2_H	Staff_F_2_K	Staff_F_2_L	Staff_F_2_M	Staff_F_2_N	Staff_F_2_O	Staff_F_2_P	Staff_F_2_Q	Staff_A_3_B	Staff_A_3_D	Staff_A_3_E	Staff_A_3_F	Staff_A_3_G	Dog_Index_3_E	Dog_Index_3_N	Staff_F_3_B	Staff_F_3_C	Staff_F_3_M	Staff_F_3_N	Staff_F_3_O	Staff_F_3_P	Staff_F_3_Q	Staff_F_3_R	Staff_F_3_S	Staff_F_3_T	Dog_150_S_A	Dog_150_N_A	Staff_F_3_D	Dog_150_N_B	Dog_150_N_C	Dog_150_N_D
19927	19927	CDS	1	SAEMRSA15_00140	putative membrane protein	N	G	A	1	.	.	.	.	.	.	.	.	.	.	.	.	.	.	.	.	.	.	.	.	.	.	.	.	.	.	.	.	.	.	A	.	.	.	.	.	.	.	.	.
98396	98396	CDS	-1	spa	immunoglobulin G binding protein A precursor (pseudogene)	-	G	A	1	.	.	.	.	.	.	.	.	.	.	.	.	.	.	.	.	.	A	.	.	.	.	.	.	.	.	.	.	.	.	.	.	.	.	.	.	.	.	.	.
166605	166605	CDS	1	SAEMRSA15_01390	putative transport system permease	N	G	A	1	A	.	.	.	.	.	.	.	.	.	.	.	.	.	.	.	.	.	.	.	.	.	.	.	.	.	.	.	.	.	.	.	.	.	.	.	.	.	.	.
256956	256956	Intergenic	-	-	-	-	A	T	1	.	.	.	.	.	.	.	.	.	.	.	.	.	.	.	.	.	.	T	.	.	.	.	.	.	.	.	.	.	.	.	.	.	.	.	.	.	.	.	.
300951	300951	Intergenic	-	-	-	-	A	G	1	G	.	.	.	.	.	.	.	.	.	.	.	.	.	.	.	.	.	.	.	.	.	.	.	.	.	.	.	.	.	.	.	.	.	.	.	.	.	.	.
326703	326703	CDS	1	SAEMRSA15_02650	ABC transporter ATP-binding protein	S	T	C	1	C	.	.	.	.	.	.	.	.	.	.	.	.	.	.	.	.	.	.	.	.	.	.	.	.	.	.	.	.	.	.	.	.	.	.	.	.	.	.	.
449090	449090	CDS	1	SAEMRSA15_03860	putative Cys/Met metabolism PLP-dependent enzyme	N	G	A	1	.	.	.	.	.	.	.	.	.	.	.	.	.	.	.	.	.	.	.	.	.	.	.	.	.	.	.	.	.	.	.	.	.	.	.	.	.	.	.	.
504825	504825	CDS	1	SAEMRSA15_04310	putative tetrapyrrole (corrin/porphyrin) methylases	N	G	A	1	.	.	.	.	.	.	.	.	.	.	.	.	.	.	.	.	.	.	.	.	.	.	.	.	.	.	.	.	.	.	.	.	.	.	.	.	.	.	.	.
567996	567996	CDS	1	kbl	putative 2-amino-3-ketobutyrate coenzyme A ligase	N	A	G	1	.	.	.	.	.	.	.	.	.	.	.	.	.	.	.	.	.	.	.	.	.	.	.	.	.	.	.	.	.	.	.	.	.	.	.	.	.	.	.	.
626563	626563	Intergenic	-	-	-	-	A	T	1	T	.	.	.	.	.	.	.	.	.	.	.	.	.	.	.	.	.	.	.	.	.	.	.	.	.	.	.	.	.	.	.	.	.	.	.	.	.	.	.
688625	688625	CDS	-1	SAEMRSA15_05910	putative exported protein	N	T	G	1	.	.	.	.	.	.	.	.	.	.	.	.	.	.	.	.	.	.	.	.	.	.	.	.	.	.	.	.	.	.	.	.	.	.	.	.	.	.	.	.
836482	836482	CDS	-1	SAEMRSA15_07290	hypothetical protein	N	T	C	1	C	.	.	.	.	.	.	.	.	.	.	.	.	.	.	.	.	.	.	.	.	.	.	.	.	.	.	.	.	.	.	.	.	.	.	.	.	.	.	.
844980	844980	CDS	1	SAEMRSA15_07420	putative lipoprotein	N	G	A	1	A	.	.	.	.	.	.	.	.	.	.	.	.	.	.	.	.	.	.	.	.	.	.	.	.	.	.	.	.	.	.	.	.	.	.	.	.	.	.	.
869112	869112	CDS	1	SAEMRSA15_07670	conserved hypothetical protein	S	A	G	1	G	.	.	.	.	.	.	.	.	.	.	.	.	.	.	.	.	.	.	.	.	.	.	.	.	.	.	.	.	.	.	.	.	.	.	.	.	.	.	.
894122	894122	CDS	-1	argG	putative argininosuccinate synthase	N	C	T	1	T	.	.	.	.	.	.	.	.	.	.	.	.	.	.	.	.	.	.	.	.	.	.	.	.	.	.	.	.	.	.	.	.	.	.	.	.	.	.	.
971038	971038	Intergenic	-	-	-	-	C	T	1	T	.	.	.	.	.	.	.	.	.	.	.	.	.	.	.	.	.	.	.	.	.	.	.	.	.	.	.	.	.	.	.	.	.	.	.	.	.	.	.
1038210	1038210	Intergenic	-	-	-	-	T	A	1	A	.	.	.	.	.	.	.	.	.	.	.	.	.	.	.	.	.	.	.	.	.	.	.	.	.	.	.	.	.	.	.	.	.	.	.	.	.	.	.
1067579	1067579	CDS	1	SAEMRSA15_09480	putative membrane protein	S	A	G	1	G	.	.	.	.	.	.	.	.	.	.	.	.	.	.	.	.	.	.	.	.	.	.	.	.	.	.	.	.	.	.	.	.	.	.	.	.	.	.	.
1132361	1132361	CDS	1	SAEMRSA15_10170	putative cell division protein	N	C	T	1	T	.	.	.	.	.	.	.	.	.	.	.	.	.	.	.	.	.	.	.	.	.	.	.	.	.	.	.	.	.	.	.	.	.	.	.	.	.	.	.
1142064	1142064	CDS	1	ileS	isoleucyl-tRNA synthetase	N	G	A	1	A	.	.	.	.	.	.	.	.	.	.	.	.	.	.	.	.	.	.	.	.	.	.	.	.	.	.	.	.	.	.	.	.	.	.	.	.	.	.	.
1146181	1146181	CDS	1	SAEMRSA15_10300	putative RNA pseudouridylate synthase	N	G	A	1	A	.	.	.	.	.	.	.	.	.	.	.	.	.	.	.	.	.	.	.	.	.	.	.	.	.	.	.	.	.	.	.	.	.	.	.	.	.	.	.
1202466	1202466	Intergenic	-	-	-	-	A	G	1	G	.	.	.	.	.	.	.	.	.	.	.	.	.	.	.	.	.	.	.	.	.	.	.	.	.	.	.	.	.	.	.	.	.	.	.	.	.	.	.
1241716	1241716	CDS	1	SAEMRSA15_11090	putative DNA translocase (FtsK/SpoIIIE family protein)	N	C	T	1	T	.	.	.	.	.	.	.	.	.	.	.	.	.	.	.	.	.	.	.	.	.	.	.	.	.	.	.	.	.	.	.	.	.	.	.	.	.	.	.
1302190	1302190	CDS	-1	SAEMRSA15_11740	putative aspartate kinase	N	G	T	1	T	.	.	.	.	.	.	.	.	.	.	.	.	.	.	.	.	.	.	.	.	.	.	.	.	.	.	.	.	.	.	.	.	.	.	.	.	.	.	.
1334149	1334149	CDS	1	grlB	topoisomerase IV subunit B	N	C	T	1	T	.	.	.	.	.	.	.	.	.	.	.	.	.	.	.	.	.	.	.	.	.	.	.	.	.	.	.	.	.	.	.	.	.	.	.	.	.	.	.
1406388	1406388	CDS	-1	SAEMRSA15_12710	conserved hypothetical protein	N	C	T	1	T	.	.	.	.	.	.	.	.	.	.	.	.	.	.	.	.	.	.	.	.	.	.	.	.	.	.	.	.	.	.	.	.	.	.	.	.	.	.	.
1408893	1408893	CDS	-1	SAEMRSA15_12740	hypothetical protein	S	G	A	1	A	.	.	.	.	.	.	.	.	.	.	.	.	.	.	.	.	.	.	.	.	.	.	.	.	.	.	.	.	.	.	.	.	.	.	.	.	.	.	.
1424546	1424546	CDS	-1	dfrB	dihydrofolate reductase type I	N	A	T	1	T	.	.	.	.	.	.	.	.	.	.	.	.	.	.	.	.	.	.	.	.	.	.	.	.	.	.	.	.	.	.	.	.	.	.	.	.	.	.	.
1462927	1462927	CDS	-1	SAEMRSA15_12980	transporter protein	N	G	A	1	.	.	.	.	.	.	.	.	.	.	.	.	.	.	.	.	.	.	.	.	.	.	.	.	.	.	.	.	.	.	.	.	.	.	.	.	.	.	.	.
1480531	1480531	CDS	1	pbp2	penicillin-binding protein 2	N	G	T	1	.	.	.	.	.	.	.	.	.	.	.	.	.	.	.	.	.	.	.	.	.	.	.	.	.	.	.	.	.	.	.	.	.	.	.	.	.	.	.	.
1515903	1515903	CDS	-1	SAEMRSA15_13440	putative membrane protein	S	C	A	1	.	.	.	.	.	.	.	.	.	.	.	.	.	.	.	.	.	.	.	.	.	.	.	.	.	.	.	A	.	.	.	.	.	.	.	.	.	.	.	.
1626646	1626646	CDS	-1	pbpF	penicillin-binding protein PBP2B	N	C	T	1	T	.	.	.	.	.	.	.	.	.	.	.	.	.	.	.	.	.	.	.	.	.	.	.	.	.	.	.	.	.	.	.	.	.	.	.	.	.	.	.
1672798	1672798	CDS	-1	SAEMRSA15_15210	hypothetical phage protein	N	G	A	1	.	.	.	.	.	.	.	.	.	.	.	.	.	.	.	.	.	.	.	.	.	.	.	.	.	.	.	.	.	.	.	.	.	.	.	.	.	.	.	.
1679948	1679948	Intergenic	-	-	-	-	G	T	1	T	.	.	.	.	.	.	.	.	.	.	.	.	.	.	.	.	.	.	.	.	.	.	.	.	.	.	.	.	.	.	.	.	.	.	.	.	.	.	.
1934633	1934633	CDS	-1	citG	fumarate hydratase, class-II	S	G	A	1	.	.	.	.	.	.	.	.	.	.	.	.	.	.	.	.	.	A	.	.	.	.	.	.	.	.	.	.	.	.	.	.	.	.	.	.	.	.	.	.
2035330	2035330	CDS	-1	SAEMRSA15_18470	putative ABC transporter ATP-binding protein	S	A	T	1	T	.	.	.	.	.	.	.	.	.	.	.	.	.	.	.	.	.	.	.	.	.	.	.	.	.	.	.	.	.	.	.	.	.	.	.	.	.	.	.
2103744	2103744	CDS	-1	SAEMRSA15_19400	membrane anchored protein	S	A	G	1	G	.	.	.	.	.	.	.	.	.	.	.	.	.	.	.	.	.	.	.	.	.	.	.	.	.	.	.	.	.	.	.	.	.	.	.	.	.	.	.
2103759	2103759	CDS	-1	SAEMRSA15_19400	membrane anchored protein	S	T	C	1	C	.	.	.	.	.	.	.	.	.	.	.	.	.	.	.	.	.	.	.	.	.	.	.	.	.	.	.	.	.	.	.	.	.	.	.	.	.	.	.
2103762	2103762	CDS	-1	SAEMRSA15_19400	membrane anchored protein	N	A	T	1	T	.	.	.	.	.	.	.	.	.	.	.	.	.	.	.	.	.	.	.	.	.	.	.	.	.	.	.	.	.	.	.	.	.	.	.	.	.	.	.
2103768	2103768	CDS	-1	SAEMRSA15_19400	membrane anchored protein	S	C	T	1	T	.	.	.	.	.	.	.	.	.	.	.	.	.	.	.	.	.	.	.	.	.	.	.	.	.	.	.	.	.	.	.	.	.	.	.	.	.	.	.
2103771	2103771	CDS	-1	SAEMRSA15_19400	membrane anchored protein	S	T	C	1	C	.	.	.	.	.	.	.	.	.	.	.	.	.	.	.	.	.	.	.	.	.	.	.	.	.	.	.	.	.	.	.	.	.	.	.	.	.	.	.
2103774	2103774	CDS	-1	SAEMRSA15_19400	membrane anchored protein	N	T	G	1	G	.	.	.	.	.	.	.	.	.	.	.	.	.	.	.	.	.	.	.	.	.	.	.	.	.	.	.	.	.	.	.	.	.	.	.	.	.	.	.
2103836	2103836	CDS	-1	SAEMRSA15_19400	membrane anchored protein	N	C	T	1	T	.	.	.	.	.	.	.	.	.	.	.	.	.	.	.	.	.	.	.	.	.	.	.	.	.	.	.	.	.	.	.	.	.	.	.	.	.	.	.
2149510	2149510	CDS	-1	rsbV	anti-sigma B factor antagonist	N	T	C	1	C	.	.	.	.	.	.	.	.	.	.	.	.	.	.	.	.	.	.	.	.	.	.	.	.	.	.	.	.	.	.	.	.	.	.	.	.	.	.	.
2153223	2153223	CDS	-1	acpS	holo-[acyl-carrier protein] synthase	N	T	C	1	C	.	.	.	.	.	.	.	.	.	.	.	.	.	.	.	.	.	.	.	.	.	.	.	.	.	.	.	.	.	.	.	.	.	.	.	.	.	.	.
2352714	2352714	CDS	-1	modB	putative molybdenum transport system permease protein	S	G	A	1	A	.	.	.	.	.	.	.	.	.	.	.	.	.	.	.	.	.	.	.	.	.	.	.	.	.	.	.	.	.	.	.	.	.	.	.	.	.	.	.
2441086	2441086	CDS	1	SAEMRSA15_22650	putative membrane protein	N	G	T	1	.	.	.	.	.	.	.	.	.	.	.	.	.	.	.	.	.	.	.	.	.	.	.	.	.	.	.	.	.	.	.	.	.	.	.	.	.	.	.	.
2442618	2442618	CDS	-1	mqo1	putative malate:quinone oxidoreductase 1	N	G	A	1	A	.	.	.	.	.	.	.	.	.	.	.	.	.	.	.	.	.	.	.	.	.	.	.	.	.	.	.	.	.	.	.	.	.	.	.	.	.	.	.
2497737	2497737	Intergenic	-	-	-	-	G	T	1	T	.	.	.	.	.	.	.	.	.	.	.	.	.	.	.	.	.	.	.	.	.	.	.	.	.	.	.	.	.	.	.	.	.	.	.	.	.	.	.
2511220	2511220	CDS	-1	SAEMRSA15_23290	ABC transporter ATP-binding protein	S	G	A	1	A	.	.	.	.	.	.	.	.	.	.	.	.	.	.	.	.	.	.	.	.	.	.	.	.	.	.	.	.	.	.	.	.	.	.	.	.	.	.	.
2515404	2515404	CDS	-1	SAEMRSA15_23310	putative membrane protein	N	G	A	1	A	.	.	.	.	.	.	.	.	.	.	.	.	.	.	.	.	.	.	.	.	.	.	.	.	.	.	.	.	.	.	.	.	.	.	.	.	.	.	.
2538962	2538962	CDS	1	SAEMRSA15_23500	putative amino acid permease	N	G	A	1	A	.	.	.	.	.	.	.	.	.	.	.	.	.	.	.	.	.	.	.	.	.	.	.	.	.	.	.	.	.	.	.	.	.	.	.	.	.	.	.
2579635	2579635	CDS	-1	SAEMRSA15_23880	putative helicase	N	G	A	1	A	.	.	.	.	.	.	.	.	.	.	.	.	.	.	.	.	.	.	.	.	.	.	.	.	.	.	.	.	.	.	.	.	.	.	.	.	.	.	.
2617598	2617598	CDS	-1	SAEMRSA15_24210	nitroreductase family protein	N	G	A	1	A	.	.	.	.	.	.	.	.	.	.	.	.	.	.	.	.	.	.	.	.	.	.	.	.	.	.	.	.	.	.	.	.	.	.	.	.	.	.	.
2642812	2642812	CDS	1	mvaS	3-hydroxy-3-methylglutaryl coenzyme A synthase	S	A	G	1	G	.	.	.	.	.	.	.	.	.	.	.	.	.	.	.	.	.	.	.	.	.	.	.	.	.	.	.	.	.	.	.	.	.	.	.	.	.	.	.
2729235	2729235	CDS	-1	SAEMRSA15_25260	putative membrane protein	N	C	T	1	T	.	.	.	.	.	.	.	.	.	.	.	.	.	.	.	.	.	.	.	.	.	.	.	.	.	.	.	.	.	.	.	.	.	.	.	.	.	.	.
2732101	2732101	CDS	-1	SAEMRSA15_25280	sensor kinase protein	S	G	A	1	A	.	.	.	.	.	.	.	.	.	.	.	.	.	.	.	.	.	.	.	.	.	.	.	.	.	.	.	.	.	.	.	.	.	.	.	.	.	.	.
2759407	2759407	CDS	1	SAEMRSA15_25490	putative exported protein	N	G	A	1	A	.	.	.	.	.	.	.	.	.	.	.	.	.	.	.	.	.	.	.	.	.	.	.	.	.	.	.	.	.	.	.	.	.	.	.	.	.	.	.
2802186	2802186	CDS	-1	hisG	putative ATP phosphoribosyltransferase	N	G	A	1	A	.	.	.	.	.	.	.	.	.	.	.	.	.	.	.	.	.	.	.	.	.	.	.	.	.	.	.	.	.	.	.	.	.	.	.	.	.	.	.
1924083	1924083	CDS	-1	SAEMRSA15_17480	putative membrane protein	N	T	C	3	.	.	.	C	.	.	.	.	.	.	.	.	.	.	.	.	.	.	.	.	.	.	C	C	.	.	.	.	.	.	.	.	.	.	.	.	.	.	.	.
14613	14613	Intergenic	-	-	-	-	C	A	4	.	.	.	.	.	.	.	.	.	.	.	.	.	.	.	.	A	.	.	.	.	.	.	.	.	.	.	.	.	.	.	.	.	.	.	.	.	.	.	.
1102005	1102005	CDS	1	SAEMRSA15_09830	hypothetical protein	S	C	T	4	.	.	.	.	.	.	.	.	.	.	.	.	.	.	.	.	T	.	.	.	.	.	.	.	.	.	.	.	.	.	.	.	.	.	.	.	.	.	.	.
2190429	2190429	CDS	-1	mnaA	UDP-GlcNAc 2-epimerase	S	C	T	4	.	.	.	.	.	.	.	.	.	.	.	.	.	.	.	.	T	.	.	.	.	.	.	.	.	.	.	.	.	.	.	.	.	.	.	.	.	.	.	.
2743246	2743246	CDS	-1	arcD	arginine/ornithine antiporter	N	C	T	4	.	.	.	.	.	.	.	.	.	.	.	.	.	.	.	.	T	.	.	.	.	.	.	.	.	.	.	.	.	.	.	.	.	.	.	.	.	.	.	.
63367	63367	CDS	1	SAEMRSA15_00470	type I restriction-modification system endonuclease	N	T	C	7	.	.	.	.	.	.	.	.	.	.	.	.	.	.	.	.	.	.	.	.	C	C	.	.	.	.	.	.	.	.	.	.	.	.	.	.	.	.	.	.
128481	128481	CDS	1	deoC1	deoxyribose-phosphate aldolase	N	C	T	7	.	.	.	.	.	.	.	.	.	.	.	.	.	.	.	.	.	.	.	.	T	T	.	.	.	.	.	.	.	.	.	.	.	.	.	.	.	.	.	.
617328	617328	CDS	1	mvaK2	phosphomevalonate kinase	S	C	T	8	.	.	.	.	.	.	.	.	.	.	.	.	.	.	.	.	.	.	.	.	T	T	.	.	.	.	.	.	.	.	.	.	.	.	.	.	.	.	.	.
334504	334504	Intergenic	-	-	-	-	C	T	11	.	.	.	T	.	.	.	.	.	T	.	.	.	.	T	.	.	.	.	.	.	.	T	T	T	.	.	.	.	.	.	.	.	.	.	.	.	.	.	.
1504054	1504054	CDS	-1	gpsA	glycerol-3-phosphate dehydrogenase [NAD(P)+]	N	C	T	11	.	.	.	T	.	.	.	.	.	T	.	.	.	.	T	.	.	.	.	.	.	.	T	T	T	.	.	.	.	.	.	.	.	.	.	.	.	.	.	.
381347	381347	Intergenic	-	-	-	-	G	A	13	.	A	.	.	A	A	A	A	A	.	A	A	A	A	.	A	.	.	.	.	.	.	.	.	.	.	.	.	.	.	.	.	.	.	.	.	.	.	.	.
1054273	1054273	CDS	1	SAEMRSA15_09370	inositol monophosphatase family protein	S	T	C	17	.	.	.	.	.	.	.	.	.	.	.	.	.	.	.	.	.	C	C	C	.	.	.	.	.	.	.	.	.	.	.	.	.	.	.	.	.	.	.	.
1580479	1580479	CDS	-1	SAEMRSA15_14240	putative short chain dehydrogenase	N	C	T	17	.	.	.	.	.	.	.	.	.	.	.	.	.	.	.	.	.	T	T	T	.	.	.	.	.	.	.	.	.	.	.	.	.	.	.	.	.	.	.	.
1041936	1041936	CDS	1	pdhB	putative pyruvate dehydrogenase E1 component, beta subunit	N	C	T	24	.	T	.	T	T	T	T	T	T	T	T	T	T	T	T	T	.	.	.	.	.	.	T	T	T	.	.	.	.	.	.	.	.	.	.	.	.	.	.	.
2779769	2779769	CDS	-1	sasA	putative serine rich repeat containing protein (pseudogene)	-	G	T	25	.	.	.	.	.	.	.	.	.	.	.	.	.	.	.	.	.	T	T	T	T	T	.	.	.	.	.	.	.	.	.	.	.	.	.	.	.	.	.	.
1313304	1313304	CDS	1	SAEMRSA15_11850	hypothetical protein	STOP	C	T	54	.	.	T	.	.	.	.	.	.	.	.	.	.	.	.	.	.	.	.	.	.	.	.	.	.	T	T	T	T	T	T	T	T	T	T	T	T	T	T	T
1154093	1154093	CDS	1	pyrAB	putative carbamoyl-phosphate synthase, pyrimidine-specific, large chain	S	A	G	58	.	.	G	.	.	.	.	.	.	.	.	.	.	.	.	.	G	.	.	.	.	.	.	.	.	G	G	G	G	G	G	G	G	G	G	G	G	G	G	G
2406802	2406802	Intergenic	-	-	-	-	C	A	58	.	.	A	.	.	.	.	.	.	.	.	.	.	.	.	.	A	.	.	.	.	.	.	.	.	A	A	A	A	A	A	A	A	A	A	A	A	A	A	A
1174301	1174301	CDS	1	SAEMRSA15_10540	conserved hypothetical protein	S	C	T	83	.	.	T	.	.	.	.	.	.	.	.	.	.	.	.	.	T	T	T	T	T	T	.	.	.	T	T	T	T	T	T	T	T	T	T	T	T	T	T	T
2112305	2112305	CDS	-1	scrB	sucrose-6-phosphate hydrolase	N	G	A	83	.	.	A	.	.	.	.	.	.	.	.	.	.	.	.	.	A	A	A	A	A	A	.	.	.	A	A	A	A	A	A	A	A	A	A	A	A	A	A	A
2114	2114	Intergenic	-	-	-	-	C	T	107	.	T	T	T	T	T	T	T	T	T	T	T	T	T	T	T	T	T	T	T	T	T	T	T	T	T	T	T	T	T	T	T	T	T	T	T	T	T	T	T
11384	11384	CDS	1	hutH	putative histidine ammonia-lyase	N	T	C	107	.	C	C	C	C	C	C	C	C	C	C	C	C	C	C	C	C	C	C	C	C	C	C	C	C	C	C	C	C	C	C	C	C	C	C	C	C	C	C	C
72808	72808	CDS	1	SAEMRSA15_00580	LysR-family regulatory protein	N	A	G	107	.	G	G	G	G	G	G	G	G	G	G	G	G	G	G	G	G	G	G	G	G	G	G	G	G	G	G	G	G	G	G	G	G	G	G	G	G	G	G	G
86885	86885	CDS	1	SAEMRSA15_00700	putative regulatory protein	S	C	T	107	.	T	T	T	T	T	T	T	T	T	T	T	T	T	T	T	T	T	T	T	T	T	T	T	T	T	T	T	T	T	T	T	T	T	T	T	T	T	T	T
104364	104364	Intergenic	-	-	-	-	T	G	107	.	G	G	G	G	G	G	G	G	G	G	G	G	G	G	G	G	G	G	G	G	G	G	G	G	G	G	G	G	G	G	G	G	G	G	G	G	G	G	G
108194	108194	CDS	1	SAEMRSA15_00840	putative siderophore biosynthesis protein	S	T	C	107	.	C	C	C	C	C	C	C	C	C	C	C	C	C	C	C	C	C	C	C	C	C	C	C	C	C	C	C	C	C	C	C	C	C	C	C	C	C	C	C
190739	190739	CDS	-1	glcA	glucose-specific PTS transporter protein, IIABC component	S	A	G	107	.	G	G	G	G	G	G	G	G	G	G	G	G	G	G	G	G	G	G	G	G	G	G	G	G	G	G	G	G	G	G	G	G	G	G	G	G	G	G	G
246453	246453	CDS	1	SAEMRSA15_01940	putative glutamine amidotransferase class-I	N	G	T	107	.	T	T	T	T	T	T	T	T	T	T	T	T	T	T	T	T	T	T	T	T	T	T	T	T	T	T	T	T	T	T	T	T	T	T	T	T	T	T	T
324987	324987	CDS	1	SAEMRSA15_02630	putative exported protein	S	C	T	107	.	T	T	T	T	T	T	T	T	T	T	T	T	T	T	T	T	T	T	T	T	T	T	T	T	T	T	T	T	T	T	T	T	T	T	T	T	T	T	T
353519	353519	CDS	-1	SAEMRSA15_02880	putative PTS multidomain regulator	N	G	A	107	.	A	A	A	A	A	A	A	A	A	A	A	A	A	A	A	A	A	A	A	A	A	A	A	A	A	A	A	A	A	A	A	A	A	A	A	A	A	A	A
395016	395016	CDS	-1	SAEMRSA15_03320	hypothetical protein	S	A	G	107	.	G	G	G	G	G	G	G	G	G	G	G	G	G	G	G	G	G	G	G	G	G	G	G	G	G	G	G	G	G	G	G	G	G	G	G	G	G	G	G
448092	448092	CDS	1	SAEMRSA15_03850	pyridoxal-phosphate dependent enzyme	S	A	G	107	.	G	G	G	G	G	G	G	G	G	G	G	G	G	G	G	G	G	G	G	G	G	G	G	G	G	G	G	G	G	G	G	G	G	G	G	G	G	G	G
448319	448319	CDS	1	SAEMRSA15_03850	pyridoxal-phosphate dependent enzyme	N	C	T	107	.	T	T	T	T	T	T	T	T	T	T	T	T	T	T	T	T	T	T	T	T	T	T	T	T	T	T	T	T	T	T	T	T	T	T	T	T	T	T	T
550057	550057	CDS	1	rplK	50S ribosomal protein L11	S	T	C	107	.	C	C	C	C	C	C	C	C	C	C	C	C	C	C	C	C	C	C	C	C	C	C	C	C	C	C	C	C	C	C	C	C	C	C	C	C	C	C	C
614373	614373	Intergenic	-	-	-	-	T	A	107	.	A	A	A	A	A	A	A	A	A	A	A	A	A	A	A	A	A	A	A	A	A	A	A	A	A	A	A	A	A	A	A	A	A	A	A	A	A	A	A
634650	634650	CDS	1	SAEMRSA15_05370	putative transport system lipoprotein	N	C	G	107	.	G	G	G	G	G	G	G	G	G	G	G	G	G	G	G	G	G	G	G	G	G	G	G	G	G	G	G	G	G	G	G	G	G	G	G	G	G	G	G
635572	635572	CDS	1	SAEMRSA15_05380	FecCD transport family protein	N	T	G	107	.	G	G	G	G	G	G	G	G	G	G	G	G	G	G	G	G	G	G	G	G	G	G	G	G	G	G	G	G	G	G	G	G	G	G	G	G	G	G	G
643143	643143	CDS	-1	SAEMRSA15_05460	hypothetical protein	N	T	C	107	.	C	C	C	C	C	C	C	C	C	C	C	C	C	C	C	C	C	C	C	C	C	C	C	C	C	C	C	C	C	C	C	C	C	C	C	C	C	C	C
674057	674057	CDS	1	SAEMRSA15_05770	putative dihydroxyacetone kinase	N	G	A	107	.	A	A	A	A	A	A	A	A	A	A	A	A	A	A	A	A	A	A	A	A	A	A	A	A	A	A	A	A	A	A	A	A	A	A	A	A	A	A	A
717369	717369	CDS	1	norA	fluoroquinolone resistance protein	N	A	G	107	.	G	G	G	G	G	G	G	G	G	G	G	G	G	G	G	G	G	G	G	G	G	G	G	G	G	G	G	G	G	G	G	G	G	G	G	G	G	G	G
794060	794060	CDS	1	SAEMRSA15_06890	conserved hypothetical protein	N	T	C	107	.	C	C	C	C	C	C	C	C	C	C	C	C	C	C	C	C	C	C	C	C	C	C	C	C	C	C	C	C	C	C	C	C	C	C	C	C	C	C	C
815055	815055	CDS	1	rnr	putative ribonuclease R	N	G	A	107	.	A	A	A	A	A	A	A	A	A	A	A	A	A	A	A	A	A	A	A	A	A	A	A	A	A	A	A	A	A	A	A	A	A	A	A	A	A	A	A
834257	834257	CDS	-1	SAEMRSA15_07260	hypothetical protein	S	T	C	107	.	C	C	C	C	C	C	C	C	C	C	C	C	C	C	C	C	C	C	C	C	C	C	C	C	C	C	C	C	C	C	C	C	C	C	C	C	C	C	C
894206	894206	CDS	-1	argG	putative argininosuccinate synthase	STOP	C	A	107	.	A	A	A	A	A	A	A	A	A	A	A	A	A	A	A	A	A	A	A	A	A	A	A	A	A	A	A	A	A	A	A	A	A	A	A	A	A	A	A
930007	930007	CDS	1	SAEMRSA15_08200	transport system extracellular binding lipoprotein	N	T	C	107	.	C	C	C	C	C	C	C	C	C	C	C	C	C	C	C	C	C	C	C	C	C	C	C	C	C	C	C	C	C	C	C	C	C	C	C	C	C	C	C
1022496	1022496	CDS	-1	SAEMRSA15_09060	putative cobalt transport protein	N	T	C	107	.	C	C	C	C	C	C	C	C	C	C	C	C	C	C	C	C	C	C	C	C	C	C	C	C	C	C	C	C	C	C	C	C	C	C	C	C	C	C	C
1042265	1042265	CDS	1	pdhC	dihydrolipoamide acetyltransferase component of pyruvate dehydrogenase complex	S	C	T	107	.	T	T	T	T	T	T	T	T	T	T	T	T	T	T	T	T	T	T	T	T	T	T	T	T	T	T	T	T	T	T	T	T	T	T	T	T	T	T	T
1068816	1068816	CDS	-1	SAEMRSA15_09500	putative exported protein	N	C	T	107	.	T	T	T	T	T	T	T	T	T	T	T	T	T	T	T	T	T	T	T	T	T	T	T	T	T	T	T	T	T	T	T	T	T	T	T	T	T	T	T
1069843	1069843	CDS	1	SAEMRSA15_09510	conserved hypothetical protein	N	A	G	107	.	G	G	G	G	G	G	G	G	G	G	G	G	G	G	G	G	G	G	G	G	G	G	G	G	G	G	G	G	G	G	G	G	G	G	G	G	G	G	G
1084597	1084597	CDS	1	pheT	putative phenylalanyl-tRNA synthetase beta chain	S	C	T	107	.	T	T	T	T	T	T	T	T	T	T	T	T	T	T	T	T	T	T	T	T	T	T	T	T	T	T	T	T	T	T	T	T	T	T	T	T	T	T	T
1236705	1236705	CDS	1	pnpA	polyribonucleotide nucleotidyltransferase	S	T	C	107	.	C	C	C	C	C	C	C	C	C	C	C	C	C	C	C	C	C	C	C	C	C	C	C	C	C	C	C	C	C	C	C	C	C	C	C	C	C	C	C
1255105	1255105	CDS	1	SAEMRSA15_11230	conserved hypothetical protein	N	G	A	107	.	A	A	A	A	A	A	A	A	A	A	A	A	A	A	A	A	A	A	A	A	A	A	A	A	A	A	A	A	A	A	A	A	A	A	A	A	A	A	A
1257554	1257554	CDS	1	SAEMRSA15_11250	conserved hypothetical protein	N	G	A	107	.	A	A	A	A	A	A	A	A	A	A	A	A	A	A	A	A	A	A	A	A	A	A	A	A	A	A	A	A	A	A	A	A	A	A	A	A	A	A	A
1324432	1324432	CDS	1	opuD1	glycine betaine transporter 1	N	C	T	107	.	T	T	T	T	T	T	T	T	T	T	T	T	T	T	T	T	T	T	T	T	T	T	T	T	T	T	T	T	T	T	T	T	T	T	T	T	T	T	T
1346812	1346812	Intergenic	-	-	-	-	T	C	107	.	C	C	C	C	C	C	C	C	C	C	C	C	C	C	C	C	C	C	C	C	C	C	C	C	C	C	C	C	C	C	C	C	C	C	C	C	C	C	C
1397549	1397549	CDS	1	SAEMRSA15_12610	putative peptidase	S	C	T	107	.	T	T	T	T	T	T	T	T	T	T	T	T	T	T	T	T	T	T	T	T	T	T	T	T	T	T	T	T	T	T	T	T	T	T	T	T	T	T	T
1476950	1476950	CDS	-1	SAEMRSA15_13080	conserved hypothetical protein	STOP	G	A	107	.	A	A	A	A	A	A	A	A	A	A	A	A	A	A	A	A	A	A	A	A	A	A	A	A	A	A	A	A	A	A	A	A	A	A	A	A	A	A	A
1482473	1482473	CDS	-1	SAEMRSA15_13130	putative endonuclease	N	C	T	107	.	T	T	T	T	T	T	T	T	T	T	T	T	T	T	T	T	T	T	T	T	T	T	T	T	T	T	T	T	T	T	T	T	T	T	T	T	T	T	T
1581686	1581686	CDS	1	SAEMRSA15_14250	putative pyrroline-5-carboxylate reductase	S	T	C	107	.	C	C	C	C	C	C	C	C	C	C	C	C	C	C	C	C	C	C	C	C	C	C	C	C	C	C	C	C	C	C	C	C	C	C	C	C	C	C	C
1603403	1603403	CDS	-1	SAEMRSA15_14440	putative exodeoxyribonuclease VII large subunit	S	G	A	107	.	A	A	A	A	A	A	A	A	A	A	A	A	A	A	A	A	A	A	A	A	A	A	A	A	A	A	A	A	A	A	A	A	A	A	A	A	A	A	A
1855945	1855945	Intergenic	-	-	-	-	G	A	107	.	A	A	A	A	A	A	A	A	A	A	A	A	A	A	A	A	A	A	A	A	A	A	A	A	A	A	A	A	A	A	A	A	A	A	A	A	A	A	A
1888327	1888327	CDS	1	SAEMRSA15_17070	putative membrane protein	N	A	G	107	.	G	G	G	G	G	G	G	G	G	G	G	G	G	G	G	G	G	G	G	G	G	G	G	G	G	G	G	G	G	G	G	G	G	G	G	G	G	G	G
1900312	1900312	CDS	-1	SAEMRSA15_17220	hypothetical protein	N	T	C	107	.	C	C	C	C	C	C	C	C	C	C	C	C	C	C	C	C	C	C	C	C	C	C	C	C	C	C	C	C	C	C	C	C	C	C	C	C	C	C	C
1962771	1962771	CDS	1	SAEMRSA15_17760	putative membrane protein	N	C	T	107	.	T	T	T	T	T	T	T	T	T	T	T	T	T	T	T	T	T	T	T	T	T	T	T	T	T	T	T	T	T	T	T	T	T	T	T	T	T	T	T
2003791	2003791	CDS	-1	purB	adenylosuccinate lyase	N	T	C	107	.	C	C	C	C	C	C	C	C	C	C	C	C	C	C	C	C	C	C	C	C	C	C	C	C	C	C	C	C	C	C	C	C	C	C	C	C	C	C	C
2015228	2015228	Intergenic	-	-	-	-	T	C	107	.	C	C	C	C	C	C	C	C	C	C	C	C	C	C	C	C	C	C	C	C	C	C	C	C	C	C	C	C	C	C	C	C	C	C	C	C	C	C	C
2134934	2134934	CDS	1	leuD	3-isopropylmalate dehydratase small subunit	N	G	T	107	.	T	T	T	T	T	T	T	T	T	T	T	T	T	T	T	T	T	T	T	T	T	T	T	T	T	T	T	T	T	T	T	T	T	T	T	T	T	T	T
2150091	2150091	CDS	-1	rsbU	putative sigma factor sigB regulation protein	N	A	G	107	.	G	G	G	G	G	G	G	G	G	G	G	G	G	G	G	G	G	G	G	G	G	G	G	G	G	G	G	G	G	G	G	G	G	G	G	G	G	G	G
2178962	2178962	CDS	-1	SAEMRSA15_20040	putative exported protein	S	C	T	107	.	T	T	T	T	T	T	T	T	T	T	T	T	T	T	T	T	T	T	T	T	T	T	T	T	T	T	T	T	T	T	T	T	T	T	T	T	T	T	T
2179653	2179653	CDS	-1	SAEMRSA15_20050	putative single strand DNA-binding protein	N	T	C	107	.	C	C	C	C	C	C	C	C	C	C	C	C	C	C	C	C	C	C	C	C	C	C	C	C	C	C	C	C	C	C	C	C	C	C	C	C	C	C	C
2191465	2191465	CDS	-1	mnaA	UDP-GlcNAc 2-epimerase	N	A	G	107	.	G	G	G	G	G	G	G	G	G	G	G	G	G	G	G	G	G	G	G	G	G	G	G	G	G	G	G	G	G	G	G	G	G	G	G	G	G	G	G
2198056	2198056	CDS	-1	SAEMRSA15_20270	putative thymidine kinase	S	T	C	107	.	C	C	C	C	C	C	C	C	C	C	C	C	C	C	C	C	C	C	C	C	C	C	C	C	C	C	C	C	C	C	C	C	C	C	C	C	C	C	C
2242504	2242504	CDS	-1	fmtB	putative surface anchored protein	S	G	A	107	.	A	A	A	A	A	A	A	A	A	A	A	A	A	A	A	A	A	A	A	A	A	A	A	A	A	A	A	A	A	A	A	A	A	A	A	A	A	A	A
2262423	2262423	CDS	-1	SAEMRSA15_20740	putative transport protein	N	A	C	107	.	C	C	C	C	C	C	C	C	C	C	C	C	C	C	C	C	C	C	C	C	C	C	C	C	C	C	C	C	C	C	C	C	C	C	C	C	C	C	C
2263342	2263342	CDS	-1	SAEMRSA15_20750	putative membrane protein	N	C	T	107	.	T	T	T	T	T	T	T	T	T	T	T	T	T	T	T	T	T	T	T	T	T	T	T	T	T	T	T	T	T	T	T	T	T	T	T	T	T	T	T
2285656	2285656	CDS	-1	lacE	PTS system, lactose-specific IIBC component	S	T	C	107	.	C	C	C	C	C	C	C	C	C	C	C	C	C	C	C	C	C	C	C	C	C	C	C	C	C	C	C	C	C	C	C	C	C	C	C	C	C	C	C
2385400	2385400	CDS	-1	SAEMRSA15_22080	putative exported protein	N	C	T	107	.	T	T	T	T	T	T	T	T	T	T	T	T	T	T	T	T	T	T	T	T	T	T	T	T	T	T	T	T	T	T	T	T	T	T	T	T	T	T	T
2414711	2414711	CDS	-1	SAEMRSA15_22370	putative membrane protein	N	G	T	107	.	T	T	T	T	T	T	T	T	T	T	T	T	T	T	T	T	T	T	T	T	T	T	T	T	T	T	T	T	T	T	T	T	T	T	T	T	T	T	T
2418813	2418813	Intergenic	-	-	-	-	C	T	107	.	T	T	T	T	T	T	T	T	T	T	T	T	T	T	T	T	T	T	T	T	T	T	T	T	T	T	T	T	T	T	T	T	T	T	T	T	T	T	T
2455443	2455443	CDS	1	SAEMRSA15_22770	CorA-like Mg2+ transporter protein	S	T	C	107	.	C	C	C	C	C	C	C	C	C	C	C	C	C	C	C	C	C	C	C	C	C	C	C	C	C	C	C	C	C	C	C	C	C	C	C	C	C	C	C
2460692	2460692	CDS	1	SAEMRSA15_22800	AraC family regulatory protein	S	T	C	107	.	C	C	C	C	C	C	C	C	C	C	C	C	C	C	C	C	C	C	C	C	C	C	C	C	C	C	C	C	C	C	C	C	C	C	C	C	C	C	C
2460816	2460816	CDS	1	SAEMRSA15_22800	AraC family regulatory protein	N	G	A	107	.	A	A	A	A	A	A	A	A	A	A	A	A	A	A	A	A	A	A	A	A	A	A	A	A	A	A	A	A	A	A	A	A	A	A	A	A	A	A	A
2515090	2515090	Intergenic	-	-	-	-	T	C	107	.	C	C	C	C	C	C	C	C	C	C	C	C	C	C	C	C	C	C	C	C	C	C	C	C	C	C	C	C	C	C	C	C	C	C	C	C	C	C	C
2579452	2579452	CDS	-1	SAEMRSA15_23880	putative helicase	N	A	G	107	.	G	G	G	G	G	G	G	G	G	G	G	G	G	G	G	G	G	G	G	G	G	G	G	G	G	G	G	G	G	G	G	G	G	G	G	G	G	G	G
2616864	2616864	CDS	1	SAEMRSA15_24200	glyoxalase/bleomycin resistance protein/dioxygenase superfamily protein	S	G	T	107	.	T	T	T	T	T	T	T	T	T	T	T	T	T	T	T	T	T	T	T	T	T	T	T	T	T	T	T	T	T	T	T	T	T	T	T	T	T	T	T
2617627	2617627	CDS	-1	SAEMRSA15_24210	nitroreductase family protein	N	G	A	107	.	A	A	A	A	A	A	A	A	A	A	A	A	A	A	A	A	A	A	A	A	A	A	A	A	A	A	A	A	A	A	A	A	A	A	A	A	A	A	A
2635534	2635534	Intergenic	-	-	-	-	A	G	107	.	G	G	G	G	G	G	G	G	G	G	G	G	G	G	G	G	G	G	G	G	G	G	G	G	G	G	G	G	G	G	G	G	G	G	G	G	G	G	G
2682654	2682654	Intergenic	-	-	-	-	A	G	107	.	G	G	G	G	G	G	G	G	G	G	G	G	G	G	G	G	G	G	G	G	G	G	G	G	G	G	G	G	G	G	G	G	G	G	G	G	G	G	G
2688215	2688215	CDS	-1	SAEMRSA15_24910	conserved hypothetical protein	N	C	T	107	.	T	T	T	T	T	T	T	T	T	T	T	T	T	T	T	T	T	T	T	T	T	T	T	T	T	T	T	T	T	T	T	T	T	T	T	T	T	T	T
2694806	2694806	CDS	-1	SAEMRSA15_24980	putative surface protein	N	C	T	107	.	T	T	T	T	T	T	T	T	T	T	T	T	T	T	T	T	T	T	T	T	T	T	T	T	T	T	T	T	T	T	T	T	T	T	T	T	T	T	T
2703046	2703046	Intergenic	-	-	-	-	G	T	107	.	T	T	T	T	T	T	T	T	T	T	T	T	T	T	T	T	T	T	T	T	T	T	T	T	T	T	T	T	T	T	T	T	T	T	T	T	T	T	T
2726244	2726244	CDS	-1	cysJ	putative sulfite reductase [NADPH] flavoprotein alpha-component	N	A	C	107	.	C	C	C	C	C	C	C	C	C	C	C	C	C	C	C	C	C	C	C	C	C	C	C	C	C	C	C	C	C	C	C	C	C	C	C	C	C	C	C
60889	60889	CDS	1	SAEMRSA15_00460	type I restriction-modification system specificity protein	N	G	C	108	C	C	C	C	C	C	C	C	C	C	C	C	C	C	C	C	C	C	C	C	C	C	C	C	C	C	C	C	C	C	C	C	C	C	C	C	C	C	C	C
142543	142543	CDS	1	capA	capsular polysaccharide synthesis enzyme	N	C	A	108	A	A	A	A	A	A	A	A	A	A	A	A	A	A	A	A	A	A	A	A	A	A	A	A	A	A	A	A	A	A	A	A	A	A	A	A	A	A	A	A
194348	194348	CDS	1	SAEMRSA15_01570	sucrose-specific PTS tranporter protein	N	A	G	108	G	G	G	G	G	G	G	G	G	G	G	G	G	G	G	G	G	G	G	G	G	G	G	G	G	G	G	G	G	G	G	G	G	G	G	G	G	G	G	G
226980	226980	CDS	-1	SAEMRSA15_01820	putative sensor kinase protein	N	T	C	108	C	C	C	C	C	C	C	C	C	C	C	C	C	C	C	C	C	C	C	C	C	C	C	C	C	C	C	C	C	C	C	C	C	C	C	C	C	C	C	C
398966	398966	CDS	1	SAEMRSA15_03350	nitroreductase family protein	STOP	C	T	108	T	T	T	T	T	T	T	T	T	T	T	T	T	T	T	T	T	T	T	T	T	T	T	T	T	T	T	T	T	T	T	T	T	T	T	T	T	T	T	T
481977	481977	CDS	1	tmk	putative Thymidylate Kinase	N	G	A	108	A	A	A	A	A	A	A	A	A	A	A	A	A	A	A	A	A	A	A	A	A	A	A	A	A	A	A	A	A	A	A	A	A	A	A	A	A	A	A	A
585810	585810	CDS	1	sdrD	LPXTG surface protein	N	G	A	108	A	A	A	A	A	A	A	A	A	A	A	A	A	A	A	A	A	A	A	A	A	A	A	A	A	A	A	A	A	A	A	A	A	A	A	A	A	A	A	A
789882	789882	CDS	1	uvrA	excinuclease ABC subunit A	N	T	C	108	C	C	C	C	C	C	C	C	C	C	C	C	C	C	C	C	C	C	C	C	C	C	C	C	C	C	C	C	C	C	C	C	C	C	C	C	C	C	C	C
838436	838436	CDS	1	SAEMRSA15_07320	nitroreductase family protein	N	C	T	108	T	T	T	T	T	T	T	T	T	T	T	T	T	T	T	T	T	T	T	T	T	T	T	T	T	T	T	T	T	T	T	T	T	T	T	T	T	T	T	T
857003	857003	CDS	1	SAEMRSA15_07520	conserved hypothetical protein	N	G	T	108	T	T	T	T	T	T	T	T	T	T	T	T	T	T	T	T	T	T	T	T	T	T	T	T	T	T	T	T	T	T	T	T	T	T	T	T	T	T	T	T
898741	898741	CDS	1	SAEMRSA15_07960	conserved hypothetical protein	N	T	C	108	C	C	C	C	C	C	C	C	C	C	C	C	C	C	C	C	C	C	C	C	C	C	C	C	C	C	C	C	C	C	C	C	C	C	C	C	C	C	C	C
913691	913691	CDS	1	clpB	putative ATPase subunit of an ATP-dependent protease	N	A	G	108	G	G	G	G	G	G	G	G	G	G	G	G	G	G	G	G	G	G	G	G	G	G	G	G	G	G	G	G	G	G	G	G	G	G	G	G	G	G	G	G
926126	926126	CDS	1	oppD	putative oligopeptide transport ATP-binding protein	N	T	C	108	C	C	C	C	C	C	C	C	C	C	C	C	C	C	C	C	C	C	C	C	C	C	C	C	C	C	C	C	C	C	C	C	C	C	C	C	C	C	C	C
951423	951423	Intergenic	-	-	-	-	G	T	108	T	T	T	T	T	T	T	T	T	T	T	T	T	T	T	T	T	T	T	T	T	T	T	T	T	T	T	T	T	T	T	T	T	T	T	T	T	T	T	T
979817	979817	CDS	1	SAEMRSA15_08640	ABC transporter ATP-binding protein (pseudogene)	-	G	A	108	A	A	A	A	A	A	A	A	A	A	A	A	A	A	A	A	A	A	A	A	A	A	A	A	A	A	A	A	A	A	A	A	A	A	A	A	A	A	A	A
1019858	1019858	CDS	1	purH	putative bifunctional purine biosynthesis protein [includes: phosphoribosylaminoimidazolecarboxamide formyltransferase and IMP cyclohydrolase]	S	T	C	108	C	C	C	C	C	C	C	C	C	C	C	C	C	C	C	C	C	C	C	C	C	C	C	C	C	C	C	C	C	C	C	C	C	C	C	C	C	C	C	C
1058012	1058012	CDS	1	SAEMRSA15_09420	conserved hypothetical protein	N	T	A	108	A	A	A	A	A	A	A	A	A	A	A	A	A	A	A	A	A	A	A	A	A	A	A	A	A	A	A	A	A	A	A	A	A	A	A	A	A	A	A	A
1088103	1088103	CDS	-1	SAEMRSA15_09700	putative ribonuclease	N	A	C	108	C	C	C	C	C	C	C	C	C	C	C	C	C	C	C	C	C	C	C	C	C	C	C	C	C	C	C	C	C	C	C	C	C	C	C	C	C	C	C	C
1125070	1125070	CDS	1	SAEMRSA15_10100	conserved hypothetical protein	N	T	C	108	C	C	C	C	C	C	C	C	C	C	C	C	C	C	C	C	C	C	C	C	C	C	C	C	C	C	C	C	C	C	C	C	C	C	C	C	C	C	C	C
1143954	1143954	Intergenic	-	-	-	-	A	C	108	C	C	C	C	C	C	C	C	C	C	C	C	C	C	C	C	C	C	C	C	C	C	C	C	C	C	C	C	C	C	C	C	C	C	C	C	C	C	C	C
1183858	1183858	CDS	1	fabG	3-oxoacyl-(acyl-carrier protein) reductase	N	A	G	108	G	G	G	G	G	G	G	G	G	G	G	G	G	G	G	G	G	G	G	G	G	G	G	G	G	G	G	G	G	G	G	G	G	G	G	G	G	G	G	G
1279942	1279942	Intergenic	-	-	-	-	C	T	108	T	T	T	T	T	T	T	T	T	T	T	T	T	T	T	T	T	T	T	T	T	T	T	T	T	T	T	T	T	T	T	T	T	T	T	T	T	T	T	T
1296469	1296469	CDS	1	SAEMRSA15_11680	sensor kinase protein	N	T	C	108	C	C	C	C	C	C	C	C	C	C	C	C	C	C	C	C	C	C	C	C	C	C	C	C	C	C	C	C	C	C	C	C	C	C	C	C	C	C	C	C
1301548	1301548	CDS	-1	SAEMRSA15_11740	putative aspartate kinase	N	A	G	108	G	G	G	G	G	G	G	G	G	G	G	G	G	G	G	G	G	G	G	G	G	G	G	G	G	G	G	G	G	G	G	G	G	G	G	G	G	G	G	G
1353102	1353102	CDS	1	trpD	anthranilate phosphoribosyltransferase	N	G	A	108	A	A	A	A	A	A	A	A	A	A	A	A	A	A	A	A	A	A	A	A	A	A	A	A	A	A	A	A	A	A	A	A	A	A	A	A	A	A	A	A
1355471	1355471	CDS	1	trpB	tryptophan synthase beta chain	S	A	G	108	G	G	G	G	G	G	G	G	G	G	G	G	G	G	G	G	G	G	G	G	G	G	G	G	G	G	G	G	G	G	G	G	G	G	G	G	G	G	G	G
1424504	1424504	CDS	-1	dfrB	dihydrofolate reductase type I	N	G	A	108	A	A	A	A	A	A	A	A	A	A	A	A	A	A	A	A	A	A	A	A	A	A	A	A	A	A	A	A	A	A	A	A	A	A	A	A	A	A	A	A
1519865	1519865	CDS	-1	SAEMRSA15_13470	putative lipoprotein	N	C	T	108	T	T	T	T	T	T	T	T	T	T	T	T	T	T	T	T	T	T	T	T	T	T	T	T	T	T	T	T	T	T	T	T	T	T	T	T	T	T	T	T
1591160	1591160	CDS	-1	SAEMRSA15_14330	putative peptidase	S	T	C	108	C	C	C	C	C	C	C	C	C	C	C	C	C	C	C	C	C	C	C	C	C	C	C	C	C	C	C	C	C	C	C	C	C	C	C	C	C	C	C	C
1595670	1595670	CDS	-1	bfmB	lipoamide acyltransferase component of branched-chain alpha-keto acid dehydrogenase complex	S	T	C	108	C	C	C	C	C	C	C	C	C	C	C	C	C	C	C	C	C	C	C	C	C	C	C	C	C	C	C	C	C	C	C	C	C	C	C	C	C	C	C	C
1612410	1612410	CDS	-1	SAEMRSA15_14550	putative glycine cleavage system P-protein	N	T	C	108	C	C	C	C	C	C	C	C	C	C	C	C	C	C	C	C	C	C	C	C	C	C	C	C	C	C	C	C	C	C	C	C	C	C	C	C	C	C	C	C
1627479	1627479	CDS	-1	sodA	superoxide dismutase	N	A	G	108	G	G	G	G	G	G	G	G	G	G	G	G	G	G	G	G	G	G	G	G	G	G	G	G	G	G	G	G	G	G	G	G	G	G	G	G	G	G	G	G
1708312	1708312	CDS	-1	SAEMRSA15_15530	putative single-stranded-DNA-specific exonuclease	N	T	C	108	C	C	C	C	C	C	C	C	C	C	C	C	C	C	C	C	C	C	C	C	C	C	C	C	C	C	C	C	C	C	C	C	C	C	C	C	C	C	C	C
1749314	1749314	CDS	-1	dnaB	chromosome replication initiation/membrane attachment protein	S	A	G	108	G	G	G	G	G	G	G	G	G	G	G	G	G	G	G	G	G	G	G	G	G	G	G	G	G	G	G	G	G	G	G	G	G	G	G	G	G	G	G	G
1752594	1752594	CDS	-1	coaE	putative dephospho-CoA kinase	N	C	T	108	T	T	T	T	T	T	T	T	T	T	T	T	T	T	T	T	T	T	T	T	T	T	T	T	T	T	T	T	T	T	T	T	T	T	T	T	T	T	T	T
1806877	1806877	CDS	-1	harA	haptoglobin-binding surface anchored protein	N	A	G	108	G	G	G	G	G	G	G	G	G	G	G	G	G	G	G	G	G	G	G	G	G	G	G	G	G	G	G	G	G	G	G	G	G	G	G	G	G	G	G	G
1864667	1864667	CDS	-1	norA2	quinolone resistance protein NorA	STOP	G	C	108	C	C	C	C	C	C	C	C	C	C	C	C	C	C	C	C	C	C	C	C	C	C	C	C	C	C	C	C	C	C	C	C	C	C	C	C	C	C	C	C
1926268	1926268	CDS	-1	SAEMRSA15_17490	putative DNA repair exonuclease	N	T	C	108	C	C	C	C	C	C	C	C	C	C	C	C	C	C	C	C	C	C	C	C	C	C	C	C	C	C	C	C	C	C	C	C	C	C	C	C	C	C	C	C
1957456	1957456	CDS	1	SAEMRSA15_17720	putative membrane protein	N	T	C	108	C	C	C	C	C	C	C	C	C	C	C	C	C	C	C	C	C	C	C	C	C	C	C	C	C	C	C	C	C	C	C	C	C	C	C	C	C	C	C	C
2275998	2275998	CDS	1	SAEMRSA15_20860	hypothetical protein	N	T	G	108	G	G	G	G	G	G	G	G	G	G	G	G	G	G	G	G	G	G	G	G	G	G	G	G	G	G	G	G	G	G	G	G	G	G	G	G	G	G	G	G
2470808	2470808	CDS	-1	SAEMRSA15_22910	putative histidine kinase	N	T	C	108	C	C	C	C	C	C	C	C	C	C	C	C	C	C	C	C	C	C	C	C	C	C	C	C	C	C	C	C	C	C	C	C	C	C	C	C	C	C	C	C
2561829	2561829	CDS	-1	SAEMRSA15_23700	putative short chain dehydrogenase	N	T	C	108	C	C	C	C	C	C	C	C	C	C	C	C	C	C	C	C	C	C	C	C	C	C	C	C	C	C	C	C	C	C	C	C	C	C	C	C	C	C	C	C
2646342	2646342	CDS	1	clpL	putative ATP-dependent protease ATP-binding subunit ClpL	N	A	G	108	G	G	G	G	G	G	G	G	G	G	G	G	G	G	G	G	G	G	G	G	G	G	G	G	G	G	G	G	G	G	G	G	G	G	G	G	G	G	G	G
2720416	2720416	CDS	-1	nrdD	anaerobic ribonucleoside-triphosphate reductase	N	C	T	108	T	T	T	T	T	T	T	T	T	T	T	T	T	T	T	T	T	T	T	T	T	T	T	T	T	T	T	T	T	T	T	T	T	T	T	T	T	T	T	T
2770008	2770008	CDS	-1	SAEMRSA15_25560	conserved hypothetical protein	N	T	C	108	C	C	C	C	C	C	C	C	C	C	C	C	C	C	C	C	C	C	C	C	C	C	C	C	C	C	C	C	C	C	C	C	C	C	C	C	C	C	C	C
2770556	2770556	CDS	-1	SAEMRSA15_25560	conserved hypothetical protein	N	T	G	108	G	G	G	G	G	G	G	G	G	G	G	G	G	G	G	G	G	G	G	G	G	G	G	G	G	G	G	G	G	G	G	G	G	G	G	G	G	G	G	G
2823320	2823320	Intergenic	-	-	-	-	T	C	108	C	C	C	C	C	C	C	C	C	C	C	C	C	C	C	C	C	C	C	C	C	C	C	C	C	C	C	C	C	C	C	C	C	C	C	C	C	C	C	C
[truncated: 68 more columns]

## Sheet: Supplementary Data 3b
Supplementary Data 3b: Summary of clade 2 indels
Indel location	Insertion (+) / Deletion (-)	Sequence	No. isolates	Included in phylogeny	Exclusion criteria	Isolates present	Locus (gene)	Putative function
14549 / 14556	+	A	107	No	Present in all isolates		intergenic	upstream of SAEMRSA15_00100 (putative membrane protein)
99269 / 99275	-	t	107	No	Present in low quality (repeat region) (present in all isolates)		SAEMRSA15_00770 (spa)	immunoglobulin G binding protein A precursor (pseudogene)
126477 / 126478	-	c	107	No	Present in all isolates		SAEMRSA15_01020 (deoD1)	putative purine nucleoside phosphorylase (pseudogene)
388025	-	c	107	No	Present in all isolates		intergenic	upstream of SAEMRSA15_03230 (putative hypothetical) and SAEMRSA15_03240 (putative exported protein)
401923	-	tttac	107	No	Present in all isolates		intergenic	upstream of SAEMRSA15_03360 (putative sodium:dicarboxylate symporter protein)
413711 / 413717	+	T	107	No	Present in all isolates		intergenic	upstream of SAEMRSA15_03500 (small hypothetical protein)
446086 /446092	+	T	107	No	Present in all isolates		intergenic	upstream of SAEMRSA15_03830 (hypothetical protein)
474045	-	t	107	No	Present in all isolates		intergenic	upstream of SAEMRSA15_rRNA0001 (16s rDNA)
586681 / 586687	-	a	107	No	Present in all isolates		intergenic	upstream of SAEMRSA15_04900 (bone sialoprotein-binding protein)
592020 / 592028	-	t	107	No	Present in all isolates		intergenic	at the 3' end of two genes
782684	-	t	7	Yes		Staff_A_3_F Staff_A_3_G Staff_A_3_S Staff_A_3_T Staff_A_3_J Staff_A_3_K Staff_A_3_M	intergenic	upstream of SAEMRSA15_06810 (putative exported protein)
820739	+	T	107	No	Present in all isolates		SAEMRSA15_07090	putative lipoprotein (pseudogene)
836014	-	a	107	No	Present in all isolates		intergenic	upstream of SAEMRSA15_07280 (putative LysE type translocator protein)
927102	+	T	107	No	Present in all isolates		SAEMRSA15_08180 (oppF)	putative oligopeptide transport ATP-binding protein (pseudogene)
1075448	+	G	107	No	Present in all isolates		SAEMRSA15_09580 (isdB)	iron-regulated heme-iron binding protein (pseudogene)
1102862	+	T	1	Yes		Staff_G_1_A	intergenic	at the 3' end of two genes
1315101 / 1315107	+	T	59	Yes		All isolates present in large clade in Clade 2	intergenic	at the 3' end of two genes
1362063	-	ttgagtgaag	107	No	Present in all isolates		SAEMRSA15_12270	hypothetical protein
1371673	-	ccca	1	Yes		Staff_A_3_B	intergenic	SAEMRSA15_12360 (putative membrane protein)
1562759 / 1562766	-	a	107	No	Present in all isolates		SAEMRSA15_14050	phage DNA-binding protein
1845039	-	t	107	No	Present in all isolates		SAEMRSA15_16640 (sasC)	putative surface anchored protein
1850235 /1850242	-	t	107	No	Present in all isolates		intergenic	upstream of SAEMRSA15_16670 (putative membrane protein) and SAEMRSA15_16680 (conserved hypothetical protein)
2030281	+	A	107	No	Present in all isolates		intergenic	upstream of SAEMRSA15_18400 (putative exported protein) and SAEMRSA15_18410 (hypothetical protein)
2061810 / 2061816	+	T	107	No	Present in all isolates		SAEMRSA15_18750	hypothetical phage protein (pseudogene)
2062626	-	t	107	No	Present in all isolates		SAEMRSA15_18780	hypothetical phage protein
2093205	-	t	107	No	Present in all isolates		SAEMRSA15_19300	hypothetical protein
2149677	-	t	107	No	Present in all isolates		intergenic	upstream of SAEMRSA15_19760 (anti-sigma B factor antagonist)
2385619	-	t	107	No	Present in all isolates		intergenic	upstream of SAEMRSA15_22080 (putative exported protein)
2730278	+	A	107	No	Present in all isolates		SAEMRSA15_25260	putative membrane protein
2735119	-	cacgc	107	No	Present in all isolates		SAEMRSA15_25310 (phoB)	alkaline phosphatase III precursor
2790955	-	t	107	No	Present in all isolates		SAEMRSA15_25740 (icaD)	intercellular adhesion protein D

## Sheet: Supplementary Data 3c
Supplementary Data 3c: Presence and absence of clade 2 indels
Isolate	14549 / 14556	99269 / 99275	126477 / 126478	388025	401923	413711 / 413717	446086 /446092	474045	586681 / 586687	592020 / 592028	782684	820739	836014	927102	1075448	1102862	1315101 / 1315107	1362063	1371673	1562759 / 1562766	1845039	1850235 /1850242	2030281	2061810 / 2061816	2062626	2093205	2149677	2385619	2730278	2735119	2790955
Staff_F_2_A	1	1	1	1	1	1	1	1	1	1	0	1	1	1	1	0	0	1	0	1	1	1	1	1	1	1	1	1	1	1	1
Staff_F_1_A	1	1	1	1	1	1	1	1	1	1	0	1	1	1	1	0	1	1	0	1	1	1	1	1	1	1	1	1	1	1	1
Staff_G_1_A	1	1	1	1	1	1	1	1	1	1	0	1	1	1	1	1	1	1	0	1	1	1	1	1	1	1	1	1	1	1	1
Staff_F_2_B	1	1	1	1	1	1	1	1	1	1	0	1	1	1	1	0	0	1	0	1	1	1	1	1	1	1	1	1	1	1	1
Staff_F_2_C	1	1	1	1	1	1	1	1	1	1	0	1	1	1	1	0	0	1	0	1	1	1	1	1	1	1	1	1	1	1	1
Staff_F_2_D	1	1	1	1	1	1	1	1	1	1	0	1	1	1	1	0	0	1	0	1	1	1	1	1	1	1	1	1	1	1	1
Staff_F_2_E	1	1	1	1	1	1	1	1	1	1	0	1	1	1	1	0	0	1	0	1	1	1	1	1	1	1	1	1	1	1	1
Staff_F_2_F	1	1	1	1	1	1	1	1	1	1	0	1	1	1	1	0	0	1	0	1	1	1	1	1	1	1	1	1	1	1	1
Staff_F_2_H	1	1	1	1	1	1	1	1	1	1	0	1	1	1	1	0	0	1	0	1	1	1	1	1	1	1	1	1	1	1	1
Staff_F_2_K	1	1	1	1	1	1	1	1	1	1	0	1	1	1	1	0	0	1	0	1	1	1	1	1	1	1	1	1	1	1	1
Staff_F_2_L	1	1	1	1	1	1	1	1	1	1	0	1	1	1	1	0	0	1	0	1	1	1	1	1	1	1	1	1	1	1	1
Staff_F_2_M	1	1	1	1	1	1	1	1	1	1	0	1	1	1	1	0	0	1	0	1	1	1	1	1	1	1	1	1	1	1	1
Staff_F_2_N	1	1	1	1	1	1	1	1	1	1	0	1	1	1	1	0	0	1	0	1	1	1	1	1	1	1	1	1	1	1	1
Staff_F_2_O	1	1	1	1	1	1	1	1	1	1	0	1	1	1	1	0	0	1	0	1	1	1	1	1	1	1	1	1	1	1	1
Staff_F_2_P	1	1	1	1	1	1	1	1	1	1	0	1	1	1	1	0	0	1	0	1	1	1	1	1	1	1	1	1	1	1	1
Staff_F_2_Q	1	1	1	1	1	1	1	1	1	1	0	1	1	1	1	0	0	1	0	1	1	1	1	1	1	1	1	1	1	1	1
Staff_A_3_B	1	1	1	1	1	1	1	1	1	1	0	1	1	1	1	0	0	1	1	1	1	1	1	1	1	1	1	1	1	1	1
Staff_A_3_D	1	1	1	1	1	1	1	1	1	1	0	1	1	1	1	0	0	1	0	1	1	1	1	1	1	1	1	1	1	1	1
Staff_A_3_E	1	1	1	1	1	1	1	1	1	1	0	1	1	1	1	0	0	1	0	1	1	1	1	1	1	1	1	1	1	1	1
Staff_A_3_F	1	1	1	1	1	1	1	1	1	1	1	1	1	1	1	0	0	1	0	1	1	1	1	1	1	1	1	1	1	1	1
Staff_A_3_G	1	1	1	1	1	1	1	1	1	1	1	1	1	1	1	0	0	1	0	1	1	1	1	1	1	1	1	1	1	1	1
Dog_Index_3_E	1	1	1	1	1	1	1	1	1	1	0	1	1	1	1	0	0	1	0	1	1	1	1	1	1	1	1	1	1	1	1
Dog_Index_3_N	1	1	1	1	1	1	1	1	1	1	0	1	1	1	1	0	0	1	0	1	1	1	1	1	1	1	1	1	1	1	1
Staff_F_3_B	1	1	1	1	1	1	1	1	1	1	0	1	1	1	1	0	0	1	0	1	1	1	1	1	1	1	1	1	1	1	1
Staff_F_3_C	1	1	1	1	1	1	1	1	1	1	0	1	1	1	1	0	1	1	0	1	1	1	1	1	1	1	1	1	1	1	1
Staff_F_3_M	1	1	1	1	1	1	1	1	1	1	0	1	1	1	1	0	1	1	0	1	1	1	1	1	1	1	1	1	1	1	1
Staff_F_3_N	1	1	1	1	1	1	1	1	1	1	0	1	1	1	1	0	1	1	0	1	1	1	1	1	1	1	1	1	1	1	1
Staff_F_3_O	1	1	1	1	1	1	1	1	1	1	0	1	1	1	1	0	1	1	0	1	1	1	1	1	1	1	1	1	1	1	1
Staff_F_3_P	1	1	1	1	1	1	1	1	1	1	0	1	1	1	1	0	1	1	0	1	1	1	1	1	1	1	1	1	1	1	1
Staff_F_3_Q	1	1	1	1	1	1	1	1	1	1	0	1	1	1	1	0	1	1	0	1	1	1	1	1	1	1	1	1	1	1	1
Staff_F_3_R	1	1	1	1	1	1	1	1	1	1	0	1	1	1	1	0	1	1	0	1	1	1	1	1	1	1	1	1	1	1	1
Staff_F_3_S	1	1	1	1	1	1	1	1	1	1	0	1	1	1	1	0	1	1	0	1	1	1	1	1	1	1	1	1	1	1	1
Staff_F_3_T	1	1	1	1	1	1	1	1	1	1	0	1	1	1	1	0	1	1	0	1	1	1	1	1	1	1	1	1	1	1	1
Dog_150_S_A	1	1	1	1	1	1	1	1	1	1	0	1	1	1	1	0	1	1	0	1	1	1	1	1	1	1	1	1	1	1	1
Dog_150_N_A	1	1	1	1	1	1	1	1	1	1	0	1	1	1	1	0	1	1	0	1	1	1	1	1	1	1	1	1	1	1	1
Staff_F_3_D	1	1	1	1	1	1	1	1	1	1	0	1	1	1	1	0	1	1	0	1	1	1	1	1	1	1	1	1	1	1	1
Dog_150_N_B	1	1	1	1	1	1	1	1	1	1	0	1	1	1	1	0	1	1	0	1	1	1	1	1	1	1	1	1	1	1	1
Dog_150_N_C	1	1	1	1	1	1	1	1	1	1	0	1	1	1	1	0	1	1	0	1	1	1	1	1	1	1	1	1	1	1	1
Dog_150_N_D	1	1	1	1	1	1	1	1	1	1	0	1	1	1	1	0	1	1	0	1	1	1	1	1	1	1	1	1	1	1	1
Dog_150_N_E	1	1	1	1	1	1	1	1	1	1	0	1	1	1	1	0	1	1	0	1	1	1	1	1	1	1	1	1	1	1	1
Dog_150_N_F	1	1	1	1	1	1	1	1	1	1	0	1	1	1	1	0	1	1	0	1	1	1	1	1	1	1	1	1	1	1	1
Dog_150_N_G	1	1	1	1	1	1	1	1	1	1	0	1	1	1	1	0	1	1	0	1	1	1	1	1	1	1	1	1	1	1	1
Dog_150_N_H	1	1	1	1	1	1	1	1	1	1	0	1	1	1	1	0	1	1	0	1	1	1	1	1	1	1	1	1	1	1	1
Dog_150_N_I	1	1	1	1	1	1	1	1	1	1	0	1	1	1	1	0	1	1	0	1	1	1	1	1	1	1	1	1	1	1	1
Dog_150_N_J	1	1	1	1	1	1	1	1	1	1	0	1	1	1	1	0	1	1	0	1	1	1	1	1	1	1	1	1	1	1	1
Dog_150_N_K	1	1	1	1	1	1	1	1	1	1	0	1	1	1	1	0	1	1	0	1	1	1	1	1	1	1	1	1	1	1	1
Staff_F_3_E	1	1	1	1	1	1	1	1	1	1	0	1	1	1	1	0	1	1	0	1	1	1	1	1	1	1	1	1	1	1	1
Dog_150_N_L	1	1	1	1	1	1	1	1	1	1	0	1	1	1	1	0	1	1	0	1	1	1	1	1	1	1	1	1	1	1	1
Dog_150_N_M	1	1	1	1	1	1	1	1	1	1	0	1	1	1	1	0	1	1	0	1	1	1	1	1	1	1	1	1	1	1	1
Dog_150_N_N	1	1	1	1	1	1	1	1	1	1	0	1	1	1	1	0	1	1	0	1	1	1	1	1	1	1	1	1	1	1	1
Dog_150_N_O	1	1	1	1	1	1	1	1	1	1	0	1	1	1	1	0	1	1	0	1	1	1	1	1	1	1	1	1	1	1	1
Dog_150_N_P	1	1	1	1	1	1	1	1	1	1	0	1	1	1	1	0	1	1	0	1	1	1	1	1	1	1	1	1	1	1	1
Dog_150_N_Q	1	1	1	1	1	1	1	1	1	1	0	1	1	1	1	0	1	1	0	1	1	1	1	1	1	1	1	1	1	1	1
Dog_150_N_R	1	1	1	1	1	1	1	1	1	1	0	1	1	1	1	0	1	1	0	1	1	1	1	1	1	1	1	1	1	1	1
Dog_150_N_S	1	1	1	1	1	1	1	1	1	1	0	1	1	1	1	0	1	1	0	1	1	1	1	1	1	1	1	1	1	1	1
Staff_F_3_F	1	1	1	1	1	1	1	1	1	1	0	1	1	1	1	0	1	1	0	1	1	1	1	1	1	1	1	1	1	1	1
Staff_F_1_E	1	1	1	1	1	1	1	1	1	1	0	1	1	1	1	0	1	1	0	1	1	1	1	1	1	1	1	1	1	1	1
Staff_F_1_F	1	1	1	1	1	1	1	1	1	1	0	1	1	1	1	0	1	1	0	1	1	1	1	1	1	1	1	1	1	1	1
Staff_F_3_G	1	1	1	1	1	1	1	1	1	1	0	1	1	1	1	0	1	1	0	1	1	1	1	1	1	1	1	1	1	1	1
Staff_F_1_G	1	1	1	1	1	1	1	1	1	1	0	1	1	1	1	0	1	1	0	1	1	1	1	1	1	1	1	1	1	1	1
Staff_F_1_H	1	1	1	1	1	1	1	1	1	1	0	1	1	1	1	0	0	1	0	1	1	1	1	1	1	1	1	1	1	1	1
Staff_F_1_I	1	1	1	1	1	1	1	1	1	1	0	1	1	1	1	0	0	1	0	1	1	1	1	1	1	1	1	1	1	1	1
Staff_F_1_J	1	1	1	1	1	1	1	1	1	1	0	1	1	1	1	0	1	1	0	1	1	1	1	1	1	1	1	1	1	1	1
Staff_F_1_K	1	1	1	1	1	1	1	1	1	1	0	1	1	1	1	0	1	1	0	1	1	1	1	1	1	1	1	1	1	1	1
Staff_F_1_L	1	1	1	1	1	1	1	1	1	1	0	1	1	1	1	0	1	1	0	1	1	1	1	1	1	1	1	1	1	1	1
Staff_F_1_M	1	1	1	1	1	1	1	1	1	1	0	1	1	1	1	0	0	1	0	1	1	1	1	1	1	1	1	1	1	1	1
Staff_F_1_N	1	1	1	1	1	1	1	1	1	1	0	1	1	1	1	0	1	1	0	1	1	1	1	1	1	1	1	1	1	1	1
Staff_F_1_O	1	1	1	1	1	1	1	1	1	1	0	1	1	1	1	0	0	1	0	1	1	1	1	1	1	1	1	1	1	1	1
Staff_F_1_P	1	1	1	1	1	1	1	1	1	1	0	1	1	1	1	0	1	1	0	1	1	1	1	1	1	1	1	1	1	1	1
Staff_F_3_H	1	1	1	1	1	1	1	1	1	1	0	1	1	1	1	0	1	1	0	1	1	1	1	1	1	1	1	1	1	1	1
Staff_F_1_Q	1	1	1	1	1	1	1	1	1	1	0	1	1	1	1	0	0	1	0	1	1	1	1	1	1	1	1	1	1	1	1
Staff_F_1_S	1	1	1	1	1	1	1	1	1	1	0	1	1	1	1	0	1	1	0	1	1	1	1	1	1	1	1	1	1	1	1
Staff_F_1_T	1	1	1	1	1	1	1	1	1	1	0	1	1	1	1	0	0	1	0	1	1	1	1	1	1	1	1	1	1	1	1
Staff_A_1_F	1	1	1	1	1	1	1	1	1	1	0	1	1	1	1	0	0	1	0	1	1	1	1	1	1	1	1	1	1	1	1
Staff_F_3_I	1	1	1	1	1	1	1	1	1	1	0	1	1	1	1	0	1	1	0	1	1	1	1	1	1	1	1	1	1	1	1
Staff_A_1_H	1	1	1	1	1	1	1	1	1	1	0	1	1	1	1	0	0	1	0	1	1	1	1	1	1	1	1	1	1	1	1
Staff_A_1_I	1	1	1	1	1	1	1	1	1	1	0	1	1	1	1	0	0	1	0	1	1	1	1	1	1	1	1	1	1	1	1
Staff_A_1_J	1	1	1	1	1	1	1	1	1	1	0	1	1	1	1	0	0	1	0	1	1	1	1	1	1	1	1	1	1	1	1
Staff_A_1_L	1	1	1	1	1	1	1	1	1	1	0	1	1	1	1	0	0	1	0	1	1	1	1	1	1	1	1	1	1	1	1
Staff_A_1_M	1	1	1	1	1	1	1	1	1	1	0	1	1	1	1	0	0	1	0	1	1	1	1	1	1	1	1	1	1	1	1
Staff_A_1_N	1	1	1	1	1	1	1	1	1	1	0	1	1	1	1	0	0	1	0	1	1	1	1	1	1	1	1	1	1	1	1
Staff_A_1_Q	1	1	1	1	1	1	1	1	1	1	0	1	1	1	1	0	0	1	0	1	1	1	1	1	1	1	1	1	1	1	1
Staff_F_3_J	1	1	1	1	1	1	1	1	1	1	0	1	1	1	1	0	1	1	0	1	1	1	1	1	1	1	1	1	1	1	1
Staff_A_1_R	1	1	1	1	1	1	1	1	1	1	0	1	1	1	1	0	1	1	0	1	1	1	1	1	1	1	1	1	1	1	1
Staff_A_1_S	1	1	1	1	1	1	1	1	1	1	0	1	1	1	1	0	0	1	0	1	1	1	1	1	1	1	1	1	1	1	1
Staff_A_1_T	1	1	1	1	1	1	1	1	1	1	0	1	1	1	1	0	0	1	0	1	1	1	1	1	1	1	1	1	1	1	1
Dog_150_S_B	1	1	1	1	1	1	1	1	1	1	0	1	1	1	1	0	1	1	0	1	1	1	1	1	1	1	1	1	1	1	1
Dog_150_S_C	1	1	1	1	1	1	1	1	1	1	0	1	1	1	1	0	1	1	0	1	1	1	1	1	1	1	1	1	1	1	1
Dog_150_S_D	1	1	1	1	1	1	1	1	1	1	0	1	1	1	1	0	1	1	0	1	1	1	1	1	1	1	1	1	1	1	1
Staff_B_1_E	1	1	1	1	1	1	1	1	1	1	0	1	1	1	1	0	1	1	0	1	1	1	1	1	1	1	1	1	1	1	1
Staff_F_3_A	1	1	1	1	1	1	1	1	1	1	0	1	1	1	1	0	1	1	0	1	1	1	1	1	1	1	1	1	1	1	1
Staff_F_3_K	1	1	1	1	1	1	1	1	1	1	0	1	1	1	1	0	1	1	0	1	1	1	1	1	1	1	1	1	1	1	1
Staff_F_3_L	1	1	1	1	1	1	1	1	1	1	0	1	1	1	1	0	1	1	0	1	1	1	1	1	1	1	1	1	1	1	1
Staff_A_3_R	1	1	1	1	1	1	1	1	1	1	0	1	1	1	1	0	0	1	0	1	1	1	1	1	1	1	1	1	1	1	1
Staff_A_3_S	1	1	1	1	1	1	1	1	1	1	1	1	1	1	1	0	0	1	0	1	1	1	1	1	1	1	1	1	1	1	1
Staff_A_3_T	1	1	1	1	1	1	1	1	1	1	1	1	1	1	1	0	0	1	0	1	1	1	1	1	1	1	1	1	1	1	1
Staff_A_3_I	1	1	1	1	1	1	1	1	1	1	0	1	1	1	1	0	0	1	0	1	1	1	1	1	1	1	1	1	1	1	1
Staff_A_3_J	1	1	1	1	1	1	1	1	1	1	1	1	1	1	1	0	0	1	0	1	1	1	1	1	1	1	1	1	1	1	1
Staff_B_1_B	1	1	1	1	1	1	1	1	1	1	0	1	1	1	1	0	1	1	0	1	1	1	1	1	1	1	1	1	1	1	1
Staff_B_1_C	1	1	1	1	1	1	1	1	1	1	0	1	1	1	1	0	0	1	0	1	1	1	1	1	1	1	1	1	1	1	1
Staff_B_1_D	1	1	1	1	1	1	1	1	1	1	0	1	1	1	1	0	0	1	0	1	1	1	1	1	1	1	1	1	1	1	1
Staff_A_3_K	1	1	1	1	1	1	1	1	1	1	1	1	1	1	1	0	0	1	0	1	1	1	1	1	1	1	1	1	1	1	1
Staff_A_3_M	1	1	1	1	1	1	1	1	1	1	1	1	1	1	1	0	0	1	0	1	1	1	1	1	1	1	1	1	1	1	1
Staff_A_3_Q	1	1	1	1	1	1	1	1	1	1	0	1	1	1	1	0	0	1	0	1	1	1	1	1	1	1	1	1	1	1	1
Staff_F_2_Jz	1	1	1	1	1	1	1	1	1	1	0	1	1	1	1	0	1	1	0	1	1	1	1	1	1	1	1	1	1	1	1
Staff_F_2_Sz	1	1	1	1	1	1	1	1	1	1	0	1	1	1	1	0	1	1	0	1	1	1	1	1	1	1	1	1	1	1	1
Dog_150_S_Ez	1	1	1	1	1	1	1	1	1	1	0	1	1	1	1	0	1	1	0	1	1	1	1	1	1	1	1	1	1	1	1

## Sheet: Supplementary Data 3d
Supplementary Data 3d: Presence and absence of clade 2 indels and MGE used in the phylogeny
	Indel position / MGE
Isolate	782684	1102862	1315101	1371673	MGE
Dog_150_N_A	0	0	1	0	1
Dog_150_N_B	0	0	1	0	1
Dog_150_N_C	0	0	1	0	1
Dog_150_N_D	0	0	1	0	1
Dog_150_N_E	0	0	1	0	1
Dog_150_N_F	0	0	1	0	1
Dog_150_N_G	0	0	1	0	1
Dog_150_N_H	0	0	1	0	1
Dog_150_N_I	0	0	1	0	1
Dog_150_N_J	0	0	1	0	1
Dog_150_N_K	0	0	1	0	1
Dog_150_N_L	0	0	1	0	1
Dog_150_N_M	0	0	1	0	1
Dog_150_N_N	0	0	1	0	1
Dog_150_N_O	0	0	1	0	1
Dog_150_N_P	0	0	1	0	1
Dog_150_N_Q	0	0	1	0	1
Dog_150_N_R	0	0	1	0	0
Dog_150_N_S	0	0	1	0	1
Dog_150_S_A	0	0	1	0	1
Dog_150_S_B	0	0	1	0	1
Dog_150_S_C	0	0	1	0	1
Dog_150_S_D	0	0	1	0	1
Dog_150_S_Ez	0	0	1	0	1
Dog_Index_3_E	0	0	0	0	1
Dog_Index_3_N	0	0	0	0	1
Staff_A_1_F	0	0	0	0	1
Staff_A_1_H	0	0	0	0	1
Staff_A_1_I	0	0	0	0	1
Staff_A_1_J	0	0	0	0	1
Staff_A_1_L	0	0	0	0	1
Staff_A_1_M	0	0	0	0	1
Staff_A_1_N	0	0	0	0	1
Staff_A_1_Q	0	0	0	0	1
Staff_A_1_R	0	0	0	0	1
Staff_A_1_S	0	0	0	0	1
Staff_A_1_T	0	0	0	0	1
Staff_A_3_B	0	0	0	1	1
Staff_A_3_D	0	0	0	0	1
Staff_A_3_E	0	0	0	0	1
Staff_A_3_F	1	0	0	0	1
Staff_A_3_G	1	0	0	0	1
Staff_A_3_I	0	0	0	0	1
Staff_A_3_J	1	0	0	0	1
Staff_A_3_K	1	0	0	0	1
Staff_A_3_M	1	0	0	0	1
Staff_A_3_Q	0	0	0	0	1
Staff_A_3_R	0	0	0	0	1
Staff_A_3_S	1	0	0	0	1
Staff_A_3_T	1	0	0	0	1
Staff_B_1_B	0	0	1	0	1
Staff_B_1_C	0	0	0	0	1
Staff_B_1_D	0	0	0	0	1
Staff_B_1_E	0	0	1	0	1
Staff_F_1_A	0	0	1	0	1
Staff_F_1_E	0	0	1	0	1
Staff_F_1_F	0	0	1	0	1
Staff_F_1_G	0	0	1	0	1
Staff_F_1_H	0	0	0	0	1
Staff_F_1_I	0	0	0	0	1
Staff_F_1_J	0	0	1	0	1
Staff_F_1_K	0	0	1	0	1
Staff_F_1_L	0	0	1	0	1
Staff_F_1_M	0	0	0	0	1
Staff_F_1_N	0	0	1	0	1
Staff_F_1_O	0	0	0	0	1
Staff_F_1_P	0	0	1	0	1
Staff_F_1_Q	0	0	0	0	1
Staff_F_1_S	0	0	1	0	1
Staff_F_1_T	0	0	0	0	1
Staff_F_2_A	0	0	0	0	1
Staff_F_2_B	0	0	0	0	1
Staff_F_2_C	0	0	0	0	1
Staff_F_2_D	0	0	0	0	1
Staff_F_2_E	0	0	0	0	1
Staff_F_2_F	0	0	0	0	1
Staff_F_2_H	0	0	0	0	1
Staff_F_2_Jz	0	0	1	0	1
Staff_F_2_K	0	0	0	0	1
Staff_F_2_L	0	0	0	0	1
Staff_F_2_M	0	0	0	0	1
Staff_F_2_N	0	0	0	0	1
Staff_F_2_O	0	0	0	0	1
Staff_F_2_P	0	0	0	0	1
Staff_F_2_Q	0	0	1	0	1
Staff_F_2_Sz	0	0	1	0	1
Staff_F_3_A	0	0	1	0	1
Staff_F_3_B	0	0	0	0	1
Staff_F_3_C	0	0	1	0	1
Staff_F_3_D	0	0	1	0	1
Staff_F_3_E	0	0	1	0	1
Staff_F_3_F	0	0	1	0	1
Staff_F_3_G	0	0	1	0	1
Staff_F_3_H	0	0	1	0	1
Staff_F_3_I	0	0	1	0	1
Staff_F_3_J	0	0	1	0	1
Staff_F_3_K	0	0	1	0	1
Staff_F_3_L	0	0	1	0	1
Staff_F_3_M	0	0	1	0	1
Staff_F_3_N	0	0	1	0	1
Staff_F_3_O	0	0	1	0	1
Staff_F_3_P	0	0	1	0	1
Staff_F_3_Q	0	0	1	0	1
Staff_F_3_R	0	0	1	0	1
Staff_F_3_S	0	0	1	0	1
Staff_F_3_T	0	0	1	0	1
Staff_G_1_A	0	1	1	0	1
