# Supplementary material for: Capturing the cloud of diversity reveals complexity and heterogeneity of MRSA carriage, infection and transmission
Source: Nat Commun. 2015 Mar 27;6:6560. doi: 10.1038/ncomms7560 (PMC4389252; doi:10.1038/ncomms7560)
Supplement: Supplementary Dataset 4 — Summary of clade 3 SNPS [file ncomms7560-s5.xlsx]

## Sheet: Supplementary Data 4a
Supplementary Data 4a: Summary of clade 3 SNPS
Position_in_alignment	Position_in_HO50960412	CDS/rRNA/tRNA/Intergenic	strand	CDS_name	product	Synonymous/Non-synonymous	Ref_base	SNP_base	Total	Outgroup	Staff_D_2_A	Staff_D_1_A	Staff_D_1_B	Staff_D_1_C	Staff_D_1_D	Staff_D_1_E	Staff_D_1_F	Staff_D_1_H	Staff_D_1_L	Staff_D_1_N	Staff_D_1_O	Staff_D_1_Q	Staff_D_1_S	Staff_D_1_T	Staff_D_2_B	Staff_D_2_C	Staff_D_2_D	Staff_D_2_F	Staff_D_2_H	Staff_D_2_I	Staff_D_2_J	Staff_D_2_K	Staff_D_2_L	Staff_D_2_M	Staff_D_2_N	Staff_D_2_O	Staff_D_2_P	Staff_D_2_Q	Staff_D_2_R	Staff_D_2_S	Staff_D_2_T	Staff_D_3_A	Staff_D_3_B	Staff_D_3_C	Staff_D_3_D	Staff_D_3_F	Staff_D_3_G	Staff_D_3_H	Staff_D_3_I
2596	2596	CDS	1	dnaN	DNA polymerase III, beta chain	S	T	C	1	.	.	C	.	.	.	.	.	.	.	.	.	.	.	.	.	.	.	.	.	.	.	.	.	.	.	.	.	.	.	.	.	.	.	.	.	.	.	.	.
17169	17169	Intergenic	-	-	-	-	G	A	1	A	.	.	.	.	.	.	.	.	.	.	.	.	.	.	.	.	.	.	.	.	.	.	.	.	.	.	.	.	.	.	.	.	.	.	.	.	.	.	.
232125	232125	CDS	1	SAEMRSA1501850	putative pyruvate formate-lyase activating enzyme	S	C	A	1	.	.	.	.	.	.	.	.	.	.	.	.	.	.	.	.	.	.	.	.	.	.	.	.	.	.	.	.	.	.	.	.	.	.	.	.	.	.	.	.
269327	269327	Intergenic	-	-	-	-	A	G	1	.	.	.	.	.	.	.	.	.	.	.	.	.	.	.	.	.	.	.	.	.	.	.	.	.	.	.	.	.	.	G	.	.	.	.	.	.	.	.	.
280164	280164	CDS	1	SAEMRSA1502230	putative nitric oxide reductase	S	A	G	1	.	.	.	.	.	.	.	.	.	.	.	.	.	.	.	.	.	.	.	.	.	.	.	.	.	.	.	.	.	.	.	.	.	.	.	.	.	.	.	.
297847	297847	CDS	-1	SAEMRSA1502380	putative membrane protein	S	A	G	1	G	.	.	.	.	.	.	.	.	.	.	.	.	.	.	.	.	.	.	.	.	.	.	.	.	.	.	.	.	.	.	.	.	.	.	.	.	.	.	.
299841	299841	Intergenic	-	-	-	-	A	G	1	.	.	.	.	.	G	.	.	.	.	.	.	.	.	.	.	.	.	.	.	.	.	.	.	.	.	.	.	.	.	.	.	.	.	.	.	.	.	.	.
322501	322501	CDS	-1	SAEMRSA1502620	putative amino acid transport system	N	A	G	1	G	.	.	.	.	.	.	.	.	.	.	.	.	.	.	.	.	.	.	.	.	.	.	.	.	.	.	.	.	.	.	.	.	.	.	.	.	.	.	.
330910	330910	CDS	1	SAEMRSA1502690	putative nucleoside permease	N	G	A	1	.	.	.	.	.	.	.	.	.	.	.	.	.	.	.	.	.	.	.	.	.	.	.	.	.	.	.	.	.	.	A	.	.	.	.	.	.	.	.	.
403356	403356	CDS	-1	SAEMRSA1503380	hypothetical protein	S	A	G	1	.	.	.	.	.	.	.	.	.	.	.	.	.	.	.	.	.	.	.	.	.	.	.	.	G	.	.	.	.	.	.	.	.	.	.	.	.	.	.	.
408269	408269	CDS	1	guaA	putative GMP synthase	S	A	G	1	.	.	.	.	.	.	.	.	.	.	.	.	.	.	.	.	.	.	.	.	.	.	.	.	.	.	.	.	.	.	G	.	.	.	.	.	.	.	.	.
458947	458947	Intergenic	-	-	-	-	C	A	1	.	.	.	.	.	.	.	.	.	.	.	.	.	.	.	.	.	.	.	.	.	.	.	.	.	.	.	.	.	.	.	.	.	.	.	.	.	.	.	.
476212	476212	Intergenic	-	-	-	-	C	T	1	N	T	N	N	N	N	N	N	N	N	N	N	N	N	N	N	N	N	N	N	N	N	N	N	N	N	N	N	N	N	N	N	N	N	N	N	N	N	N	N
503087	503087	CDS	1	SAEMRSA1504300	putative polysaccharide biosynthesis protein	N	A	G	1	G	.	.	.	.	.	.	.	.	.	.	.	.	.	.	.	.	.	.	.	.	.	.	.	.	.	.	.	.	.	.	.	.	.	.	.	.	.	.	.
536812	536812	CDS	1	clpC	putative stress response-related Clp ATPase	S	C	T	1	.	.	.	.	.	.	.	.	.	.	.	.	.	.	.	.	.	.	.	.	.	.	.	.	.	.	.	.	.	.	.	.	.	.	.	.	.	.	.	.
620004	620004	Intergenic	-	-	-	-	T	C	1	C	.	.	.	.	.	.	.	.	.	.	.	.	.	.	.	.	.	.	.	.	.	.	.	.	.	.	.	.	.	.	.	.	.	.	.	.	.	.	.
626290	626290	CDS	1	SAEMRSA1505290	conserved hypothetical protein	N	G	A	1	A	.	.	.	.	.	.	.	.	.	.	.	.	.	.	.	.	.	.	.	.	.	.	.	.	.	.	.	.	.	.	.	.	.	.	.	.	.	.	.
662487	662487	CDS	1	SAEMRSA1505660	putative glycosyl transferase	S	C	T	1	T	.	.	.	.	.	.	.	.	.	.	.	.	.	.	.	.	.	.	.	.	.	.	.	.	.	.	.	.	.	.	.	.	.	.	.	.	.	.	.
695748	695748	Intergenic	-	-	-	-	A	G	1	.	.	.	.	.	.	.	.	.	.	.	.	.	.	G	.	.	.	.	.	.	.	.	.	.	.	.	.	.	.	.	.	.	.	.	.	.	.	.	.
738939	738939	Intergenic	-	-	-	-	A	T	1	.	.	T	.	.	.	.	.	.	.	.	.	.	.	.	.	.	.	.	.	.	.	.	.	.	.	.	.	.	.	.	.	.	.	.	.	.	.	.	.
754776	754776	Intergenic	-	-	-	-	T	A	1	.	.	.	.	.	.	.	.	.	.	.	.	.	.	.	.	.	.	.	.	.	.	.	.	.	.	.	.	A	.	.	.	.	.	.	.	.	.	.	.
766294	766294	Intergenic	-	-	-	-	A	G	1	.	.	.	.	.	.	.	.	.	.	.	.	.	.	.	.	.	G	.	.	.	.	.	.	.	.	.	.	.	.	.	.	.	.	.	.	.	.	.	.
768088	768088	CDS	1	SAEMRSA1506680	putative glycerate kinase	S	C	T	1	.	.	T	.	.	.	.	.	.	.	.	.	.	.	.	.	.	.	.	.	.	.	.	.	.	.	.	.	.	.	.	.	.	.	.	.	.	.	.	.
798191	798191	CDS	1	SAEMRSA1506930	conserved hypothetical protein	S	A	G	1	.	.	.	.	.	.	.	.	.	.	.	.	.	.	.	.	.	.	.	.	.	.	G	.	.	.	.	.	.	.	.	.	.	.	.	.	.	.	.	.
808879	808879	CDS	1	tpiA	triosephosphate isomerase	N	A	G	1	G	.	.	.	.	.	.	.	.	.	.	.	.	.	.	.	.	.	.	.	.	.	.	.	.	.	.	.	.	.	.	.	.	.	.	.	.	.	.	.
841602	841602	Intergenic	-	-	-	-	C	T	1	T	.	.	.	.	.	.	.	.	.	.	.	.	.	.	.	.	.	.	.	.	.	.	.	.	.	.	.	.	.	.	.	.	.	.	.	.	.	.	.
842468	842468	CDS	1	SAEMRSA1507380	putative thioredoxin	N	T	A	1	.	.	.	A	.	.	.	.	.	.	.	.	.	.	.	.	.	.	.	.	.	.	.	.	.	.	.	.	.	.	.	.	.	.	.	.	.	.	.	.
846466	846466	CDS	-1	SAEMRSA1507430	putative membrane protein	S	T	A	1	A	.	.	.	.	.	.	.	.	.	.	.	.	.	.	.	.	.	.	.	.	.	.	.	.	.	.	.	.	.	.	.	.	.	.	.	.	.	.	.
879341	879341	CDS	-1	mnhD	Na+/H+ antiporter subunit	N	C	T	1	.	.	.	.	.	.	.	.	.	.	.	.	.	.	.	.	.	.	.	.	.	.	.	.	.	.	.	.	.	.	.	.	.	.	.	.	.	.	.	.
925137	925137	CDS	1	oppC	putative oligopeptide transport system permease protein	N	A	G	1	.	.	.	.	.	.	.	.	.	.	.	.	.	.	.	.	.	.	.	.	.	.	.	.	.	.	.	.	G	.	.	.	.	.	.	.	.	.	.	.
947982	947982	CDS	1	SAEMRSA1508380	putative RNA pseudouridylate synthase	S	C	T	1	.	.	.	.	.	.	.	.	.	.	.	.	.	.	.	.	.	.	.	.	.	.	.	.	.	.	.	.	.	.	T	.	.	.	.	.	.	.	.	.
991459	991459	CDS	-1	sspA	glutamyl endopeptidase precursor	N	G	A	1	A	.	.	.	.	.	.	.	.	.	.	.	.	.	.	.	.	.	.	.	.	.	.	.	.	.	.	.	.	.	.	.	.	.	.	.	.	.	.	.
1004617	1004617	CDS	-1	qoxC	putative quinol oxidase polypeptide III	N	T	C	1	.	.	C	.	.	.	.	.	.	.	.	.	.	.	.	.	.	.	.	.	.	.	.	.	.	.	.	.	.	.	.	.	.	.	.	.	.	.	.	.
1013247	1013247	CDS	1	SAEMRSA1508980	conserved hypothetical protein	N	A	G	1	G	.	.	.	.	.	.	.	.	.	.	.	.	.	.	.	.	.	.	.	.	.	.	.	.	.	.	.	.	.	.	.	.	.	.	.	.	.	.	.
1018156	1018156	CDS	1	purM	putative phosphoribosylformylglycinamidine cyclo-ligase	S	T	A	1	.	.	.	.	.	.	.	.	.	.	.	.	.	.	.	.	.	.	.	.	.	.	.	.	.	.	.	.	.	.	.	A	.	.	.	.	.	.	.	.
1101596	1101596	CDS	1	SAEMRSA1509820	conserved hypothetical protein	N	C	T	1	.	.	.	.	.	.	.	.	.	.	.	.	.	.	.	.	.	.	.	.	.	.	.	.	.	.	.	.	.	.	T	.	.	.	.	.	.	.	.	.
1138569	1138569	Intergenic	-	-	-	-	T	G	1	G	.	.	.	.	.	.	.	.	.	.	.	.	.	.	.	.	.	.	.	.	.	.	.	.	.	.	.	.	.	.	.	.	.	.	.	.	.	.	.
1169649	1169649	CDS	1	SAEMRSA1510510	conserved hypothetical protein	N	A	G	1	G	.	.	.	.	.	.	.	.	.	.	.	.	.	.	.	.	.	.	.	.	.	.	.	.	.	.	.	.	.	.	.	.	.	.	.	.	.	.	.
1184570	1184570	Intergenic	-	-	-	-	A	T	1	T	.	.	.	.	.	.	.	.	.	.	.	.	.	.	.	.	.	.	.	.	.	.	.	.	.	.	.	.	.	.	.	.	.	.	.	.	.	.	.
1260770	1260770	Intergenic	-	-	-	-	C	A	1	A	.	.	.	.	.	.	.	.	.	.	.	.	.	.	.	.	.	.	.	.	.	.	.	.	.	.	.	.	.	.	.	.	.	.	.	.	.	.	.
1275354	1275354	CDS	1	SAEMRSA1511400	conserved hypothetical protein	S	T	C	1	C	.	.	.	.	.	.	.	.	.	.	.	.	.	.	.	.	.	.	.	.	.	.	.	.	.	.	.	.	.	.	.	.	.	.	.	.	.	.	.
1304690	1304690	CDS	1	thrC	threonine synthase	S	C	T	1	T	.	.	.	.	.	.	.	.	.	.	.	.	.	.	.	.	.	.	.	.	.	.	.	.	.	.	.	.	.	.	.	.	.	.	.	.	.	.	.
1335986	1335986	CDS	1	grlA	topoisomerase IV subunit A	S	G	A	1	A	.	.	.	.	.	.	.	.	.	.	.	.	.	.	.	.	.	.	.	.	.	.	.	.	.	.	.	.	.	.	.	.	.	.	.	.	.	.	.
1359136	1359136	CDS	1	femB	putative methicillin resistance expression factor	N	C	T	1	.	.	.	.	.	.	.	.	.	.	.	.	.	.	.	.	.	.	.	.	.	.	.	.	.	.	.	.	.	.	T	.	.	.	.	.	.	.	.	.
1444910	1444910	CDS	-1	ebh	very large surface anchored protein (pseudogene)	-	G	T	1	.	.	T	.	.	.	.	.	.	.	.	.	.	.	.	.	.	.	.	.	.	.	.	.	.	.	.	.	.	.	.	.	.	.	.	.	.	.	.	.
1446975	1446975	CDS	-1	ebh	very large surface anchored protein (pseudogene)	-	G	T	1	T	.	.	.	.	.	.	.	.	.	.	.	.	.	.	.	.	.	.	.	.	.	.	.	.	.	.	.	.	.	.	.	.	.	.	.	.	.	.	.
1496024	1496024	CDS	-1	aroA	3-phosphoshikimate 1-carboxyvinyl transferase	N	G	A	1	A	.	.	.	.	.	.	.	.	.	.	.	.	.	.	.	.	.	.	.	.	.	.	.	.	.	.	.	.	.	.	.	.	.	.	.	.	.	.	.
1625118	1625118	CDS	-1	pbpF	penicillin-binding protein PBP2B	N	G	A	1	.	.	A	.	.	.	.	.	.	.	.	.	.	.	.	.	.	.	.	.	.	.	.	.	.	.	.	.	.	.	.	.	.	.	.	.	.	.	.	.
1633078	1633078	CDS	-1	SAEMRSA1514790	conserved hypothetical protein	2	G	A	1	.	.	.	.	.	.	.	.	.	.	.	.	.	.	.	.	.	.	.	.	.	A	.	.	.	.	.	.	.	.	.	.	.	.	.	.	.	.	.	.
1690187	1690187	CDS	-1	SAEMRSA1515370	conserved hypothetical protein	N	A	T	1	T	.	.	.	.	.	.	.	.	.	.	.	.	.	.	.	.	.	.	.	.	.	.	.	.	.	.	.	.	.	.	.	.	.	.	.	.	.	.	.
1698533	1698533	CDS	-1	SAEMRSA1515460	conserved hypothetical protein	S	T	C	1	.	.	.	.	.	.	.	.	.	.	.	.	.	.	.	.	.	.	.	.	.	.	.	.	.	.	.	.	.	.	.	C	.	.	.	.	.	.	.	.
1761184	1761184	CDS	-1	phoP	alkaline phosphatase synthesis transcriptional regulatory protein	N	T	C	1	.	.	C	.	.	.	.	.	.	.	.	.	.	.	.	.	.	.	.	.	.	.	.	.	.	.	.	.	.	.	.	.	.	.	.	.	.	.	.	.
1763020	1763020	CDS	-1	citZ	citrate synthase II	N	A	T	1	T	.	.	.	.	.	.	.	.	.	.	.	.	.	.	.	.	.	.	.	.	.	.	.	.	.	.	.	.	.	.	.	.	.	.	.	.	.	.	.
1807015	1807015	CDS	-1	harA	haptoglobin-binding surface anchored protein	N	G	A	1	.	.	.	.	.	.	.	.	.	.	.	.	A	.	.	.	.	.	.	.	.	.	.	.	.	.	.	.	.	.	.	.	.	.	.	.	.	.	.	.
1829892	1829892	Intergenic	-	-	-	-	T	C	1	.	.	.	.	.	.	.	.	C	.	.	.	.	.	.	.	.	.	.	.	.	.	.	.	.	.	.	.	.	.	.	.	.	.	.	.	.	.	.	.
1838272	1838272	CDS	1	SAEMRSA1516630	putative exported protein	N	G	A	1	.	.	.	.	.	.	.	.	.	.	.	.	.	.	.	.	.	.	.	.	.	.	.	.	.	.	.	.	.	.	.	.	.	A	.	.	.	.	.	.
1867314	1867314	CDS	-1	SAEMRSA1516840	putative exported protein	N	G	A	1	.	.	A	.	.	.	.	.	.	.	.	.	.	.	.	.	.	.	.	.	.	.	.	.	.	.	.	.	.	.	.	.	.	.	.	.	.	.	.	.
1870586	1870586	CDS	1	SAEMRSA1516890	putative membrane protein	S	C	T	1	.	.	.	.	.	.	.	.	.	.	.	.	.	.	.	.	.	.	.	.	.	.	.	.	T	.	.	.	.	.	.	.	.	.	.	.	.	.	.	.
1898133	1898133	CDS	1	SAEMRSA1517200	hypothetical protein	N	C	T	1	.	.	.	.	.	.	.	.	.	.	.	.	.	.	.	.	.	.	.	.	.	.	.	.	.	.	.	.	.	.	.	.	.	.	.	.	.	.	.	.
1898417	1898417	CDS	1	SAEMRSA1517200	hypothetical protein	N	C	A	1	A	.	.	.	.	.	.	.	.	.	.	.	.	.	.	.	.	.	.	.	.	.	.	.	.	.	.	.	.	.	.	.	.	.	.	.	.	.	.	.
1908263	1908263	CDS	-1	SAEMRSA1517330	enterotoxin	N	T	A	1	.	.	.	.	.	.	.	.	.	.	.	.	.	.	.	.	.	.	.	.	.	.	.	.	.	.	.	.	.	.	.	.	.	.	.	.	.	.	.	.
1924269	1924269	CDS	-1	SAEMRSA1517480	putative membrane protein	N	C	T	1	T	.	.	.	.	.	.	.	.	.	.	.	.	.	.	.	.	.	.	.	.	.	.	.	.	.	.	.	.	.	.	.	.	.	.	.	.	.	.	.
1947552	1947552	Intergenic	-	-	-	-	G	A	1	.	.	A	.	.	.	.	.	.	.	.	.	.	.	.	.	.	.	.	.	.	.	.	.	.	.	.	.	.	.	.	.	.	.	.	.	.	.	.	.
1979540	1979540	Intergenic	-	-	-	-	C	T	1	T	.	.	.	.	.	.	.	.	.	.	.	.	.	.	.	.	.	.	.	.	.	.	.	.	.	.	.	.	.	.	.	.	.	.	.	.	.	.	.
1979551	1979551	Intergenic	-	-	-	-	G	A	1	A	.	.	.	.	.	.	.	.	.	.	.	.	.	.	.	.	.	.	.	.	.	.	.	.	.	.	.	.	.	.	.	.	.	.	.	.	.	.	.
2098819	2098819	CDS	-1	SAEMRSA1519350	putative terminase small subunit	S	T	C	1	C	.	.	.	.	.	.	.	.	.	.	.	.	.	.	.	.	.	.	.	.	.	.	.	.	.	.	.	.	.	.	.	.	.	.	.	.	.	.	.
2109085	2109085	CDS	1	agrC	autoinducer sensor protein	N	G	A	1	A	.	.	.	.	.	.	.	.	.	.	.	.	.	.	.	.	.	.	.	.	.	.	.	.	.	.	.	.	.	.	.	.	.	.	.	.	.	.	.
2152812	2152812	Intergenic	-	-	-	-	C	T	1	.	.	.	.	.	.	.	.	.	.	.	.	.	.	.	.	.	.	.	.	.	.	.	.	.	.	.	.	.	.	.	.	.	.	.	.	.	.	T	.
2204622	2204622	CDS	-1	SAEMRSA1520330	putative tagatose-bisphosphate aldolase	N	T	C	1	.	.	.	.	.	.	.	.	.	.	.	.	.	.	.	.	.	.	C	.	.	.	.	.	.	.	.	.	.	.	.	.	.	.	.	.	.	.	.	.
2230832	2230832	CDS	-1	SAEMRSA1520600	ABC transporter ATP-binding protein	N	G	A	1	.	.	.	.	.	.	.	.	.	.	.	.	.	.	.	.	.	A	.	.	.	.	.	.	.	.	.	.	.	.	.	.	.	.	.	.	.	.	.	.
2246900	2246900	CDS	-1	fmtB	putative surface anchored protein	N	G	A	1	A	.	.	.	.	.	.	.	.	.	.	.	.	.	.	.	.	.	.	.	.	.	.	.	.	.	.	.	.	.	.	.	.	.	.	.	.	.	.	.
2278686	2278686	CDS	-1	opuD2	glycine betaine transporter 2	N	G	A	1	A	.	.	.	.	.	.	.	.	.	.	.	.	.	.	.	.	.	.	.	.	.	.	.	.	.	.	.	.	.	.	.	.	.	.	.	.	.	.	.
2361338	2361338	Intergenic	-	-	-	-	C	A	1	.	.	.	.	.	.	.	.	.	.	.	.	.	.	.	.	.	.	.	.	.	.	.	.	.	.	.	.	.	.	A	.	.	.	.	.	.	.	.	.
2382839	2382839	CDS	-1	SAEMRSA1522070	putative bifunctional protein	N	C	T	1	T	.	.	.	.	.	.	.	.	.	.	.	.	.	.	.	.	.	.	.	.	.	.	.	.	.	.	.	.	.	.	.	.	.	.	.	.	.	.	.
2393639	2393639	CDS	-1	SAEMRSA1522190	sodium/bile acid symporter family protein	S	A	G	1	.	.	G	.	.	.	.	.	.	.	.	.	.	.	.	.	.	.	.	.	.	.	.	.	.	.	.	.	.	.	.	.	.	.	.	.	.	.	.	.
2400074	2400074	CDS	-1	SAEMRSA1522240	putative transport protein	N	G	A	1	.	.	.	.	.	.	.	.	.	.	.	.	.	.	.	.	.	.	.	.	.	.	.	.	.	.	.	.	.	.	.	.	.	.	.	.	.	.	.	.
2413528	2413528	CDS	-1	SAEMRSA1522350	putative aldose 1-epimerase	N	G	A	1	A	.	.	.	.	.	.	.	.	.	.	.	.	.	.	.	.	.	.	.	.	.	.	.	.	.	.	.	.	.	.	.	.	.	.	.	.	.	.	.
2490476	2490476	CDS	1	fmhA	FemAB family protein	N	G	T	1	T	.	.	.	.	.	.	.	.	.	.	.	.	.	.	.	.	.	.	.	.	.	.	.	.	.	.	.	.	.	.	.	.	.	.	.	.	.	.	.
2550148	2550148	CDS	1	SAEMRSA1523590	putative membrane protein	N	G	A	1	.	.	.	.	.	.	.	.	.	.	.	.	.	.	.	.	.	.	.	.	.	.	.	.	.	.	.	.	.	.	.	.	.	.	.	A	.	.	.	.
2588964	2588964	Intergenic	-	-	-	-	A	T	1	.	.	.	.	.	.	.	.	.	.	.	.	.	.	.	.	.	.	.	.	.	.	.	.	.	.	.	.	T	.	.	.	.	.	.	.	.	.	.	.
2594080	2594080	CDS	-1	fnbA	fibronectin-binding protein FnbA	2	G	A	1	A	.	.	.	.	.	.	.	.	.	.	.	.	.	.	.	.	.	.	.	.	.	.	.	.	.	.	.	.	.	.	.	.	.	.	.	.	.	.	.
2769729	2769729	CDS	-1	SAEMRSA1525560	conserved hypothetical protein	N	G	A	1	.	.	.	.	.	.	.	.	.	.	.	.	.	.	.	.	.	.	.	.	.	.	.	.	.	.	.	.	.	.	A	.	.	.	.	.	.	.	.	.
2775077	2775077	CDS	-1	sasA	putative serine rich repeat containing protein (pseudogene)	-	T	A	1	A	.	.	.	.	.	.	.	.	.	.	.	.	.	.	.	.	.	.	.	.	.	.	.	.	.	.	.	.	.	.	.	.	.	.	.	.	.	.	.
2775078	2775078	CDS	-1	sasA	putative serine rich repeat containing protein (pseudogene)	-	T	A	1	A	.	.	.	.	.	.	.	.	.	.	.	.	.	.	.	.	.	.	.	.	.	.	.	.	.	.	.	.	.	.	.	.	.	.	.	.	.	.	.
2775079	2775079	CDS	-1	sasA	putative serine rich repeat containing protein (pseudogene)	-	A	T	1	T	.	.	.	.	.	.	.	.	.	.	.	.	.	.	.	.	.	.	.	.	.	.	.	.	.	.	.	.	.	.	.	.	.	.	.	.	.	.	.
19844	19844	CDS	1	SAEMRSA1500140	putative membrane protein	N	C	T	2	.	.	.	.	.	.	.	.	.	.	.	.	.	.	.	.	.	.	.	.	.	.	.	.	.	.	.	.	.	.	.	.	.	.	.	.	.	.	.	.
77267	77267	CDS	1	SAEMRSA1500630	hypothetical protein	S	T	C	2	.	.	.	.	.	.	.	.	.	.	.	.	.	.	.	.	.	.	.	.	.	.	.	.	.	.	.	.	.	.	.	.	.	.	.	.	.	.	.	C
91043	91043	Intergenic	-	-	-	-	C	A	2	.	.	.	.	.	.	.	.	.	.	.	A	.	.	.	.	.	.	.	.	.	.	.	A	.	.	.	.	.	.	.	.	.	.	.	.	.	.	.	.
269599	269599	CDS	1	SAEMRSA1502140	conserved hypothetical protein	N	A	G	2	.	.	.	.	.	.	.	.	.	.	.	.	.	.	.	.	.	.	.	.	.	.	.	.	.	.	.	.	.	.	.	.	G	.	.	.	G	.	.	.
656926	656926	CDS	-1	SAEMRSA1505610	putative membrane protein	N	T	C	2	.	.	.	.	.	.	.	.	.	.	.	.	.	.	.	.	.	.	.	.	.	.	.	.	.	.	.	.	.	.	.	.	C	.	.	.	C	.	.	.
706826	706826	CDS	1	SAEMRSA1506110	ABC transporter ATP-binding protein	N	G	A	2	.	.	.	A	.	.	.	.	.	.	A	.	.	.	.	.	.	.	.	.	.	.	.	.	.	.	.	.	.	.	.	.	.	.	.	.	.	.	.	.
910111	910111	Intergenic	-	-	-	-	T	C	2	.	.	.	.	.	.	.	.	.	C	.	.	.	.	.	.	.	.	.	.	.	.	.	.	.	.	.	.	.	.	.	.	.	.	.	.	.	.	.	.
960251	960251	CDS	1	murE	UDP-N-acetylmuramoylalanyl-D-glutamate--2,6-diami nopimelate ligase	N	C	T	2	.	T	.	.	T	.	.	.	.	.	.	.	.	.	.	.	.	.	.	.	.	.	.	.	.	.	.	.	.	.	.	.	.	.	.	.	.	.	.	.
1143192	1143192	Intergenic	-	-	-	-	T	C	2	.	.	.	C	.	.	.	.	.	.	C	.	.	.	.	.	.	.	.	.	.	.	.	.	.	.	.	.	.	.	.	.	.	.	.	.	.	.	.	.
1239144	1239144	CDS	1	SAEMRSA1511080	conserved hypothetical protein	N	G	A	2	.	A	.	.	A	.	.	.	.	.	.	.	.	.	.	.	.	.	.	.	.	.	.	.	.	.	.	.	.	.	.	.	.	.	.	.	.	.	.	.
1266678	1266678	CDS	1	glpP	putative glycerol uptake operon antiterminator regulatory protein	N	A	G	2	.	.	.	.	.	.	.	.	.	.	.	.	.	.	.	.	.	.	.	.	.	.	.	.	.	.	.	.	.	.	.	.	G	.	.	.	G	.	.	.
1296582	1296582	CDS	1	SAEMRSA1511680	sensor kinase protein	N	A	G	2	.	.	.	.	.	.	.	.	.	.	.	.	.	.	.	.	.	.	.	.	.	.	.	.	.	.	.	.	.	.	.	.	G	.	.	.	G	.	.	.
1427972	1427972	CDS	-1	SAEMRSA1512920	conserved hypothetical protein	S	C	T	2	.	.	.	.	.	.	.	.	.	.	.	.	.	.	.	.	.	.	.	.	.	.	.	.	.	.	.	.	.	.	.	.	.	.	.	.	.	.	.	.
1476363	1476363	Intergenic	-	-	-	-	T	C	2	.	.	.	.	.	.	.	.	.	.	.	.	.	.	.	.	.	.	.	.	.	.	.	.	.	.	.	.	.	.	.	.	C	.	.	.	C	.	.	.
1990461	1990461	Intergenic	-	-	-	-	T	C	2	N	N	N	N	N	N	N	N	N	N	N	N	N	N	N	N	N	N	N	N	N	C	N	N	N	N	N	N	N	N	N	N	N	N	N	N	N	N	N	N
1991016	1991016	CDS	-1	gatB	glutamyl-tRNA amidotransferase subunit B	S	A	G	2	.	.	.	.	.	.	.	.	.	.	.	.	.	.	.	.	.	.	.	.	.	.	.	.	.	.	.	.	.	.	.	.	G	.	.	.	G	.	.	.
2326335	2326335	CDS	-1	rplC	50S ribosomal protein L3	S	T	C	2	.	.	.	.	.	.	.	.	.	.	.	.	.	.	.	.	.	.	.	.	.	C	.	.	.	.	.	.	.	.	.	.	.	.	.	.	.	.	.	.
2352728	2352728	CDS	-1	modB	putative molybdenum transport system permease protein	N	G	T	2	.	.	.	.	.	.	.	.	.	.	.	.	.	.	.	.	.	.	.	.	.	T	.	.	.	.	.	.	.	.	.	.	.	.	.	.	.	.	.	.
2365483	2365483	CDS	1	ureG	urease accessory protein UreG	N	G	A	2	.	.	.	.	.	.	.	.	.	.	.	.	.	.	.	.	.	.	.	.	.	.	.	.	.	.	.	.	.	.	.	.	.	.	.	.	.	.	.	A
2616928	2616928	CDS	1	SAEMRSA1524200	glyoxalase/bleomycin resistance protein/dioxygenase superfamily protein	N	G	T	2	.	.	.	.	.	.	.	.	.	.	.	.	.	.	.	.	.	.	.	T	.	.	T	.	.	.	.	.	.	.	.	.	.	.	.	.	.	.	.	.
1214086	1214086	Intergenic	-	-	-	-	T	C	3	.	.	.	.	.	.	.	.	.	.	.	.	.	.	.	.	.	.	.	.	.	.	.	.	.	.	.	.	.	.	.	.	.	C	.	.	.	.	.	.
1393132	1393132	Intergenic	-	-	-	-	A	G	5	.	.	.	.	.	.	.	G	.	.	.	.	.	G	.	.	.	G	.	.	.	.	.	.	G	.	.	.	.	.	G	.	.	.	.	.	.	.	.	.
20253	20253	CDS	1	SAEMRSA1500140	putative membrane protein	S	A	G	8	.	.	.	G	.	.	.	.	.	.	G	.	.	.	.	.	.	.	.	.	.	.	.	.	.	.	G	.	G	.	.	G	.	G	.	.	.	.	.	.
392965	392965	CDS	-1	SAEMRSA1503300	putative membrane protein	S	A	G	8	.	.	.	G	.	.	.	.	.	.	G	.	.	.	.	.	.	.	.	.	.	.	.	.	.	.	G	.	G	.	.	G	.	G	.	.	.	.	.	.
713693	713693	CDS	1	SAEMRSA1506170	putative DNA photolyase	N	C	T	8	.	.	.	T	.	.	.	.	.	.	T	.	.	.	.	.	.	.	.	.	.	.	.	.	.	.	T	.	T	.	.	T	.	T	.	.	.	.	.	.
1398660	1398660	CDS	1	dal	putative alanine racemase	S	A	G	8	.	.	.	G	.	.	.	.	.	.	G	.	.	.	.	.	.	.	.	.	.	.	.	.	.	.	G	.	G	.	.	G	.	G	.	.	.	.	.	.
1739488	1739488	Intergenic	-	-	-	-	T	A	8	.	.	.	A	.	.	.	.	.	.	A	.	.	.	.	.	.	.	.	.	.	.	.	.	.	.	A	.	A	.	.	A	.	A	.	.	.	.	.	.
20792	20792	CDS	1	dnaC	DnaB-like helicase	N	A	G	10	.	.	.	.	.	.	.	.	.	.	.	.	.	.	.	.	.	.	.	.	.	.	.	.	.	.	.	.	.	.	.	.	.	.	G	.	.	G	G	G
1269818	1269818	CDS	1	glpD	aerobic glycerol-3-phosphate dehydrogenase	N	G	A	10	.	.	.	.	.	.	.	.	.	.	.	.	.	.	.	.	.	.	.	.	.	.	.	.	.	.	.	.	.	.	.	.	.	.	A	.	.	A	A	A
1201447	1201447	CDS	1	SAEMRSA1510780	putative CoA synthetase protein	S	A	G	14	.	.	.	.	.	.	.	.	.	.	.	.	.	.	.	.	.	.	.	.	.	.	.	.	.	.	.	.	.	.	.	.	G	.	G	.	G	G	G	G
1397756	1397756	CDS	1	SAEMRSA1512610	putative peptidase	S	C	T	14	.	.	.	.	.	.	.	.	.	.	.	.	.	.	.	.	.	.	.	.	.	.	.	.	.	.	.	.	.	.	.	.	T	.	T	.	T	T	T	T
2396191	2396191	CDS	-1	SAEMRSA1522210	PTS system, arbutin-like IIBC component	S	C	T	14	.	.	.	.	.	.	.	.	.	.	.	.	.	.	.	.	.	.	.	.	.	.	.	.	.	.	.	.	.	.	.	.	T	.	T	.	T	T	T	T
2788112	2788112	Intergenic	-	-	-	-	G	T	14	.	.	.	.	.	.	.	.	.	.	.	.	.	.	.	.	.	.	.	.	.	.	.	.	.	.	.	.	.	.	.	.	T	.	T	.	T	T	T	T
63532	63532	CDS	1	SAEMRSA1500470	type I restriction-modification system endonuclease	N	G	A	18	.	.	.	.	.	A	A	.	A	A	.	A	.	.	A	A	A	.	A	.	A	A	.	A	.	A	.	A	.	A	.	.	.	.	.	A	.	.	.	.
2018793	2018793	Intergenic	-	-	-	-	G	A	18	.	.	.	.	.	A	A	.	A	A	.	A	.	.	A	A	A	.	A	.	A	A	.	A	.	A	.	A	.	A	.	.	.	.	.	A	.	.	.	.
2229592	2229592	CDS	1	SAEMRSA1520580	hypothetical protein	S	C	T	18	.	.	.	.	.	T	T	.	T	T	.	T	.	.	T	T	T	.	T	.	T	T	.	T	.	T	.	T	.	T	.	.	.	.	.	T	.	.	.	.
1000932	1000932	CDS	-1	SAEMRSA1508860	conserved hypothetical protein	N	C	T	19	.	T	.	.	T	.	.	.	.	.	.	.	T	.	.	.	.	.	.	T	.	.	T	.	.	.	.	.	.	.	.	.	T	.	T	.	T	T	T	T
2672665	2672665	Intergenic	-	-	-	-	G	A	19	.	A	.	.	A	.	.	.	.	.	.	.	A	.	.	.	.	.	.	A	.	.	A	.	.	.	.	.	.	.	.	.	A	.	A	.	A	A	A	A
690368	690368	Intergenic	-	-	-	-	G	T	24	.	T	.	.	T	.	.	T	.	.	.	.	T	T	.	.	.	T	.	T	.	.	T	.	T	.	.	.	.	.	T	.	T	.	T	.	T	T	T	T
1788470	1788470	CDS	-1	thiI	putative thiamine biosynthesis protein	S	G	A	24	.	A	.	.	A	.	.	A	.	.	.	.	A	A	.	.	.	A	.	A	.	.	A	.	A	.	.	.	.	.	A	.	A	.	A	.	A	A	A	A
32453	32453	CDS	1	sasH	putative 5'-nucleotidase	N	C	A	51	.	A	A	A	A	A	A	A	A	A	A	A	A	A	A	A	A	A	A	A	A	A	A	A	A	A	A	A	A	A	A	A	A	A	A	A	A	A	A	A
77295	77295	CDS	1	SAEMRSA1500630	hypothetical protein	N	G	A	51	.	A	A	A	A	A	A	A	A	A	A	A	A	A	A	A	A	A	A	A	A	A	A	A	A	A	A	A	A	A	A	A	A	A	A	A	A	A	A	A
79202	79202	CDS	1	SAEMRSA1500630	hypothetical protein	S	C	T	51	.	T	T	T	T	T	T	T	T	T	T	T	T	T	T	T	T	T	T	T	T	T	T	T	T	T	T	T	T	T	T	T	T	T	T	T	T	T	T	T
114717	114717	CDS	1	SAEMRSA1500890	pyridoxal-dependent decarboxylase	N	A	G	51	.	G	G	G	G	G	G	G	G	G	G	G	G	G	G	G	G	G	G	G	G	G	G	G	G	G	G	G	G	G	G	G	G	G	G	G	G	G	G	G
134161	134161	CDS	1	SAEMRSA1501100	putative exported protein	N	C	T	51	.	T	T	T	T	T	T	T	T	T	T	T	T	T	T	T	T	T	T	T	T	T	T	T	T	T	T	T	T	T	T	T	T	T	T	T	T	T	T	T
170191	170191	Intergenic	-	-	-	-	A	G	51	.	G	G	G	G	G	G	G	G	G	G	G	G	G	G	G	G	G	G	G	G	G	G	G	G	G	G	G	G	G	G	G	G	G	G	G	G	G	G	G
189336	189336	Intergenic	-	-	-	-	A	G	51	.	G	G	G	G	G	G	G	G	G	G	G	G	G	G	G	G	G	G	G	G	G	G	G	G	G	G	G	G	G	G	G	G	G	G	G	G	G	G	G
189370	189370	Intergenic	-	-	-	-	G	A	51	.	A	A	A	A	A	A	A	A	A	A	A	A	A	A	A	A	A	A	A	A	A	A	A	A	A	A	A	A	A	A	A	A	A	A	A	A	A	A	A
209646	209646	CDS	1	rlp	RGD-containing lipoprotein	N	C	T	51	.	T	T	T	T	T	T	T	T	T	T	T	T	T	T	T	T	T	T	T	T	T	T	T	T	T	T	T	T	T	T	T	T	T	T	T	T	T	T	T
214753	214753	Intergenic	-	-	-	-	G	T	51	.	T	T	T	T	T	T	T	T	T	T	T	T	T	T	T	T	T	T	T	T	T	T	T	T	T	T	T	T	T	T	T	T	T	T	T	T	T	T	T
216779	216779	CDS	1	SAEMRSA1501730	putative extracellular sugar-binding lipoprotein	S	T	C	51	.	C	C	C	C	C	C	C	C	C	C	C	C	C	C	C	C	C	C	C	C	C	C	C	C	C	C	C	C	C	C	C	C	C	C	C	C	C	C	C
258610	258610	CDS	1	SAEMRSA1502030	putative PTS multi-domain regulator	N	C	T	51	.	T	T	T	T	T	T	T	T	T	T	T	T	T	T	T	T	T	T	T	T	T	T	T	T	T	T	T	T	T	T	T	T	T	T	T	T	T	T	T
322361	322361	CDS	-1	SAEMRSA1502620	putative amino acid transport system	N	G	A	51	.	A	A	A	A	A	A	A	A	A	A	A	A	A	A	A	A	A	A	A	A	A	A	A	A	A	A	A	A	A	A	A	A	A	A	A	A	A	A	A
344846	344846	CDS	1	SAEMRSA1502790	putative bacterial luciferase family protein	N	G	A	51	.	A	A	A	A	A	A	A	A	A	A	A	A	A	A	A	A	A	A	A	A	A	A	A	A	A	A	A	A	A	A	A	A	A	A	A	A	A	A	A
369669	369669	CDS	1	SAEMRSA1503060	ABC transporter ATP-binding protein	S	A	G	51	.	G	G	G	G	G	G	G	G	G	G	G	G	G	G	G	G	G	G	G	G	G	G	G	G	G	G	G	G	G	G	G	G	G	G	G	G	G	G	G
376804	376804	CDS	-1	metE	5-methyltetrahydropteroyltriglutamate--homocystei ne methyltransferase	N	T	A	51	.	A	A	A	A	A	A	A	A	A	A	A	A	A	A	A	A	A	A	A	A	A	A	A	A	A	A	A	A	A	A	A	A	A	A	A	A	A	A	A
376807	376807	CDS	-1	metE	5-methyltetrahydropteroyltriglutamate--homocystei ne methyltransferase	S	G	A	51	.	A	A	A	A	A	A	A	A	A	A	A	A	A	A	A	A	A	A	A	A	A	A	A	A	A	A	A	A	A	A	A	A	A	A	A	A	A	A	A
376808	376808	CDS	-1	metE	5-methyltetrahydropteroyltriglutamate--homocystei ne methyltransferase	N	T	G	51	.	G	G	G	G	G	G	G	G	G	G	G	G	G	G	G	G	G	G	G	G	G	G	G	G	G	G	G	G	G	G	G	G	G	G	G	G	G	G	G
380145	380145	CDS	-1	SAEMRSA1503140	Cys/Met metabolism PLP-dependent enzyme	2	A	T	51	.	T	T	T	T	T	T	T	T	T	T	T	T	T	T	T	T	T	T	T	T	T	T	T	T	T	T	T	T	T	T	T	T	T	T	T	T	T	T	T
401163	401163	Intergenic	-	-	-	-	A	G	51	.	G	G	G	G	G	G	G	G	G	G	G	G	G	G	G	G	G	G	G	G	G	G	G	G	G	G	G	G	G	G	G	G	G	G	G	G	G	G	G
401865	401865	Intergenic	-	-	-	-	G	A	51	.	A	A	A	A	A	A	A	A	A	A	A	A	A	A	A	A	A	A	A	A	A	A	A	A	A	A	A	A	A	A	A	A	A	A	A	A	A	A	A
424774	424774	CDS	1	SAEMRSA1503620	type I restriction-modification system specificity protein	S	G	A	51	.	A	A	A	A	A	A	A	A	A	A	A	A	A	A	A	A	A	A	A	A	A	A	A	A	A	A	A	A	A	A	A	A	A	A	A	A	A	A	A
458936	458936	Intergenic	-	-	-	-	G	T	51	.	T	T	T	T	T	T	T	T	T	T	T	T	T	T	T	T	T	T	T	T	T	T	T	T	T	T	T	T	T	T	T	T	T	T	T	T	T	T	T
518172	518172	Intergenic	-	-	-	-	T	G	51	.	G	G	G	G	G	G	G	G	G	G	G	G	G	G	G	G	G	G	G	G	G	G	G	G	G	G	G	G	G	G	G	G	G	G	G	G	G	G	G
555115	555115	CDS	1	rpoB	DNA-directed RNA polymerase beta chain protein	N	A	G	51	.	G	G	G	G	G	G	G	G	G	G	G	G	G	G	G	G	G	G	G	G	G	G	G	G	G	G	G	G	G	G	G	G	G	G	G	G	G	G	G
603070	603070	CDS	1	SAEMRSA1505030	putative ketoacyl-CoA thiolase	N	A	G	51	.	G	G	G	G	G	G	G	G	G	G	G	G	G	G	G	G	G	G	G	G	G	G	G	G	G	G	G	G	G	G	G	G	G	G	G	G	G	G	G
678998	678998	Intergenic	-	-	-	-	T	C	51	.	C	C	C	C	C	C	C	C	C	C	C	C	C	C	C	C	C	C	C	C	C	C	C	C	C	C	C	C	C	C	C	C	C	C	C	C	C	C	C
683591	683591	CDS	1	SAEMRSA1505880	putative ABC transporter permease	N	C	T	51	.	T	T	T	T	T	T	T	T	T	T	T	T	T	T	T	T	T	T	T	T	T	T	T	T	T	T	T	T	T	T	T	T	T	T	T	T	T	T	T
696768	696768	Intergenic	-	-	-	-	T	A	51	.	A	A	A	A	A	A	A	A	A	A	A	A	A	A	A	A	A	A	A	A	A	A	A	A	A	A	A	A	A	A	A	A	A	A	A	A	A	A	A
696772	696772	Intergenic	-	-	-	-	T	A	51	.	A	A	A	A	A	A	A	A	A	A	A	A	A	A	A	A	A	A	A	A	A	A	A	A	A	A	A	A	A	A	A	A	A	A	A	A	A	A	A
703676	703676	Intergenic	-	-	-	-	G	A	51	.	A	A	A	A	A	A	A	A	A	A	A	A	A	A	A	A	A	A	A	A	A	A	A	A	A	A	A	A	A	A	A	A	A	A	A	A	A	A	A
705184	705184	CDS	1	SAEMRSA1506100	ABC transporter ATP-binding protein	N	C	T	51	.	T	T	T	T	T	T	T	T	T	T	T	T	T	T	T	T	T	T	T	T	T	T	T	T	T	T	T	T	T	T	T	T	T	T	T	T	T	T	T
782879	782879	Intergenic	-	-	-	-	G	A	51	.	A	A	A	A	A	A	A	A	A	A	A	A	A	A	A	A	A	A	A	A	A	A	A	A	A	A	A	A	A	A	A	A	A	A	A	A	A	A	A
825043	825043	CDS	1	clfA	clumping factor	S	T	C	51	.	C	C	C	C	C	C	C	C	C	C	C	C	C	C	C	C	C	C	C	C	C	C	C	C	C	C	C	C	C	C	C	C	C	C	C	C	C	C	C
825049	825049	CDS	1	clfA	clumping factor	S	T	C	51	.	C	C	C	C	C	C	C	C	C	C	C	C	C	C	C	C	C	C	C	C	C	C	C	C	C	C	C	C	C	C	C	C	C	C	C	C	C	C	C
825061	825061	CDS	1	clfA	clumping factor	S	T	C	51	.	C	C	C	C	C	C	C	C	C	C	C	C	C	C	C	C	C	C	C	C	C	C	C	C	C	C	C	C	C	C	C	C	C	C	C	C	C	C	C
826854	826854	CDS	1	SAEMRSA1507150	putative exported protein	N	T	C	51	.	C	C	C	C	C	C	C	C	C	C	C	C	C	C	C	C	C	C	C	C	C	C	C	C	C	C	C	C	C	C	C	C	C	C	C	C	C	C	C
827950	827950	CDS	1	SAEMRSA1507160	putative exported protein	N	T	A	51	.	A	A	A	A	A	A	A	A	A	A	A	A	A	A	A	A	A	A	A	A	A	A	A	A	A	A	A	A	A	A	A	A	A	A	A	A	A	A	A
896982	896982	CDS	1	spsA	putative signal peptidase Ia	N	G	T	51	.	T	T	T	T	T	T	T	T	T	T	T	T	T	T	T	T	T	T	T	T	T	T	T	T	T	T	T	T	T	T	T	T	T	T	T	T	T	T	T
971074	971074	Intergenic	-	-	-	-	A	G	51	N	G	G	G	G	G	G	G	G	G	G	G	G	G	G	G	G	G	G	G	G	G	G	G	G	G	G	G	G	G	G	G	G	G	G	G	G	G	G	G
990110	990110	CDS	-1	sspB	cysteine protease precursor	2	C	T	51	.	T	T	T	T	T	T	T	T	T	T	T	T	T	T	T	T	T	T	T	T	T	T	T	T	T	T	T	T	T	T	T	T	T	T	T	T	T	T	T
1061957	1061957	CDS	1	SAEMRSA1509440	putative pyruvate carboxylase	S	T	C	51	.	C	C	C	C	C	C	C	C	C	C	C	C	C	C	C	C	C	C	C	C	C	C	C	C	C	C	C	C	C	C	C	C	C	C	C	C	C	C	C
1102638	1102638	Intergenic	-	-	-	-	C	A	51	.	A	A	A	A	A	A	A	A	A	A	A	A	A	A	A	A	A	A	A	A	A	A	A	A	A	A	A	A	A	A	A	A	A	A	A	A	A	A	A
1132864	1132864	CDS	1	SAEMRSA1510170	putative cell division protein	S	T	C	51	.	C	C	C	C	C	C	C	C	C	C	C	C	C	C	C	C	C	C	C	C	C	C	C	C	C	C	C	C	C	C	C	C	C	C	C	C	C	C	C
1180276	1180276	CDS	1	recG	ATP-dependent DNA helicase	N	G	A	51	.	A	A	A	A	A	A	A	A	A	A	A	A	A	A	A	A	A	A	A	A	A	A	A	A	A	A	A	A	A	A	A	A	A	A	A	A	A	A	A
1188507	1188507	CDS	1	SAEMRSA1510670	putative chromosome partition protein	N	G	A	51	.	A	A	A	A	A	A	A	A	A	A	A	A	A	A	A	A	A	A	A	A	A	A	A	A	A	A	A	A	A	A	A	A	A	A	A	A	A	A	A
1263590	1263590	CDS	1	mutS	DNA mismatch repair protein MutS	N	A	G	51	.	G	G	G	G	G	G	G	G	G	G	G	G	G	G	G	G	G	G	G	G	G	G	G	G	G	G	G	G	G	G	G	G	G	G	G	G	G	G	G
1263833	1263833	CDS	1	mutS	DNA mismatch repair protein MutS	N	A	C	51	.	C	C	C	C	C	C	C	C	C	C	C	C	C	C	C	C	C	C	C	C	C	C	C	C	C	C	C	C	C	C	C	C	C	C	C	C	C	C	C
1304542	1304542	CDS	1	thrC	threonine synthase	N	C	T	51	.	T	T	T	T	T	T	T	T	T	T	T	T	T	T	T	T	T	T	T	T	T	T	T	T	T	T	T	T	T	T	T	T	T	T	T	T	T	T	T
1332796	1332796	CDS	1	grlB	topoisomerase IV subunit B	N	G	A	51	.	A	A	A	A	A	A	A	A	A	A	A	A	A	A	A	A	A	A	A	A	A	A	A	A	A	A	A	A	A	A	A	A	A	A	A	A	A	A	A
1407077	1407077	CDS	-1	SAEMRSA1512710	conserved hypothetical protein	N	T	G	51	.	G	G	G	G	G	G	G	G	G	G	G	G	G	G	G	G	G	G	G	G	G	G	G	G	G	G	G	G	G	G	G	G	G	G	G	G	G	G	G
1450836	1450836	CDS	-1	ebh	very large surface anchored protein (pseudogene)	-	G	A	51	.	A	A	A	A	A	A	A	A	A	A	A	A	A	A	A	A	A	A	A	A	A	A	A	A	A	A	A	A	A	A	A	A	A	A	A	A	A	A	A
1459398	1459398	CDS	-1	ebh	very large surface anchored protein (pseudogene)	-	C	T	51	.	T	T	T	T	T	T	T	T	T	T	T	T	T	T	T	T	T	T	T	T	T	T	T	T	T	T	T	T	T	T	T	T	T	T	T	T	T	T	T
1479329	1479329	CDS	1	pbp2	penicillin-binding protein 2	N	A	G	51	.	G	G	G	G	G	G	G	G	G	G	G	G	G	G	G	G	G	G	G	G	G	G	G	G	G	G	G	G	G	G	G	G	G	G	G	G	G	G	G
1486047	1486047	CDS	-1	SAEMRSA1513160	conserved hypothetical protein	N	A	G	51	.	G	G	G	G	G	G	G	G	G	G	G	G	G	G	G	G	G	G	G	G	G	G	G	G	G	G	G	G	G	G	G	G	G	G	G	G	G	G	G
1508527	1508527	CDS	-1	cmk	cytidylate kinase	N	G	A	51	.	A	A	A	A	A	A	A	A	A	A	A	A	A	A	A	A	A	A	A	A	A	A	A	A	A	A	A	A	A	A	A	A	A	A	A	A	A	A	A
1510017	1510017	CDS	-1	SAEMRSA1513390	putative pyridine nucleotide-disulphide oxidoreductase	N	C	A	51	.	A	A	A	A	A	A	A	A	A	A	A	A	A	A	A	A	A	A	A	A	A	A	A	A	A	A	A	A	A	A	A	A	A	A	A	A	A	A	A
1580822	1580822	CDS	-1	SAEMRSA1514240	putative short chain dehydrogenase	N	C	T	51	.	T	T	T	T	T	T	T	T	T	T	T	T	T	T	T	T	T	T	T	T	T	T	T	T	T	T	T	T	T	T	T	T	T	T	T	T	T	T	T
1603390	1603390	CDS	-1	SAEMRSA1514440	putative exodeoxyribonuclease VII large subunit	N	C	T	51	.	T	T	T	T	T	T	T	T	T	T	T	T	T	T	T	T	T	T	T	T	T	T	T	T	T	T	T	T	T	T	T	T	T	T	T	T	T	T	T
1605544	1605544	CDS	-1	accC	biotin carboxylase subunit of acetyl-CoA carboxylase	S	A	G	51	.	G	G	G	G	G	G	G	G	G	G	G	G	G	G	G	G	G	G	G	G	G	G	G	G	G	G	G	G	G	G	G	G	G	G	G	G	G	G	G
1626753	1626753	CDS	-1	pbpF	penicillin-binding protein PBP2B	N	C	T	51	.	T	T	T	T	T	T	T	T	T	T	T	T	T	T	T	T	T	T	T	T	T	T	T	T	T	T	T	T	T	T	T	T	T	T	T	T	T	T	T
1652410	1652410	CDS	-1	dnaJ	chaperone protein	S	G	C	51	.	C	C	C	C	C	C	C	C	C	C	C	C	C	C	C	C	C	C	C	C	C	C	C	C	C	C	C	C	C	C	C	C	C	C	C	C	C	C	C
1662420	1662420	CDS	-1	SAEMRSA1515070	putative membrane protein	N	G	A	51	.	A	A	A	A	A	A	A	A	A	A	A	A	A	A	A	A	A	A	A	A	A	A	A	A	A	A	A	A	A	A	A	A	A	A	A	A	A	A	A
1678898	1678898	CDS	-1	SAEMRSA1515260	conserved hypothetical protein	S	C	T	51	.	T	T	T	T	T	T	T	T	T	T	T	T	T	T	T	T	T	T	T	T	T	T	T	T	T	T	T	T	T	T	T	T	T	T	T	T	T	T	T
1682328	1682328	CDS	-1	SAEMRSA1515300	putative peptidase	N	G	A	51	.	A	A	A	A	A	A	A	A	A	A	A	A	A	A	A	A	A	A	A	A	A	A	A	A	A	A	A	A	A	A	A	A	A	A	A	A	A	A	A
1686882	1686882	CDS	-1	alaS	putative alanyl-tRNA synthetase	N	G	A	51	.	A	A	A	A	A	A	A	A	A	A	A	A	A	A	A	A	A	A	A	A	A	A	A	A	A	A	A	A	A	A	A	A	A	A	A	A	A	A	A
1750502	1750502	CDS	-1	dnaB	chromosome replication initiation/membrane attachment protein	S	T	C	51	.	C	C	C	C	C	C	C	C	C	C	C	C	C	C	C	C	C	C	C	C	C	C	C	C	C	C	C	C	C	C	C	C	C	C	C	C	C	C	C
1751213	1751213	Intergenic	-	-	-	-	C	T	51	.	T	T	T	T	T	T	T	T	T	T	T	T	T	T	T	T	T	T	T	T	T	T	T	T	T	T	T	T	T	T	T	T	T	T	T	T	T	T	T
1752876	1752876	CDS	-1	coaE	putative dephospho-CoA kinase	N	G	A	51	.	A	A	A	A	A	A	A	A	A	A	A	A	A	A	A	A	A	A	A	A	A	A	A	A	A	A	A	A	A	A	A	A	A	A	A	A	A	A	A
1808124	1808124	CDS	-1	harA	haptoglobin-binding surface anchored protein	S	T	C	51	.	C	C	C	C	C	C	C	C	C	C	C	C	C	C	C	C	C	C	C	C	C	C	C	C	C	C	C	C	C	C	C	C	C	C	C	C	C	C	C
1822994	1822994	CDS	-1	SAEMRSA1516490	FtsK/SpoIIIE family protein	N	A	G	51	.	G	G	G	G	G	G	G	G	G	G	G	G	G	G	G	G	G	G	G	G	G	G	G	G	G	G	G	G	G	G	G	G	G	G	G	G	G	G	G
1833617	1833617	CDS	-1	SAEMRSA1516590	putative peptidase	S	A	C	51	.	C	C	C	C	C	C	C	C	C	C	C	C	C	C	C	C	C	C	C	C	C	C	C	C	C	C	C	C	C	C	C	C	C	C	C	C	C	C	C
1841044	1841044	CDS	-1	sasC	putative surface anchored protein	N	T	C	51	.	C	C	C	C	C	C	C	C	C	C	C	C	C	C	C	C	C	C	C	C	C	C	C	C	C	C	C	C	C	C	C	C	C	C	C	C	C	C	C
1841187	1841187	CDS	-1	sasC	putative surface anchored protein	N	G	A	51	.	A	A	A	A	A	A	A	A	A	A	A	A	A	A	A	A	A	A	A	A	A	A	A	A	A	A	A	A	A	A	A	A	A	A	A	A	A	A	A
1927659	1927659	Intergenic	-	-	-	-	T	C	51	.	C	C	C	C	C	C	C	C	C	C	C	C	C	C	C	C	C	C	C	C	C	C	C	C	C	C	C	C	C	C	C	C	C	C	C	C	C	C	C
2035506	2035506	CDS	-1	SAEMRSA1518470	putative ABC transporter ATP-binding protein	N	G	A	51	.	A	A	A	A	A	A	A	A	A	A	A	A	A	A	A	A	A	A	A	A	A	A	A	A	A	A	A	A	A	A	A	A	A	A	A	A	A	A	A
2038667	2038667	Intergenic	-	-	-	-	C	A	51	.	A	A	A	A	A	A	A	A	A	A	A	A	A	A	A	A	A	A	A	A	A	A	A	A	A	A	A	A	A	A	A	A	A	A	A	A	A	A	A
2041705	2041705	CDS	-1	SAEMRSA1518530	MHC class II analog	S	T	C	51	.	C	C	C	C	C	C	C	C	C	C	C	C	C	C	C	C	C	C	C	C	C	C	C	C	C	C	C	C	C	C	C	C	C	C	C	C	C	C	C
2095173	2095173	CDS	1	SAEMRSA1519320	putative sodium transport protein	S	C	T	51	.	T	T	T	T	T	T	T	T	T	T	T	T	T	T	T	T	T	T	T	T	T	T	T	T	T	T	T	T	T	T	T	T	T	T	T	T	T	T	T
2108063	2108063	CDS	1	agrC	autoinducer sensor protein	2	G	A	51	.	A	A	A	A	A	A	A	A	A	A	A	A	A	A	A	A	A	A	A	A	A	A	A	A	A	A	A	A	A	A	A	A	A	A	A	A	A	A	A
2125270	2125270	Intergenic	-	-	-	-	A	G	51	.	G	G	G	G	G	G	G	G	G	G	G	G	G	G	G	G	G	G	G	G	G	G	G	G	G	G	G	G	G	G	G	G	G	G	G	G	G	G	G
2152463	2152463	CDS	-1	alr	alanine racemase	N	G	A	51	.	A	A	A	A	A	A	A	A	A	A	A	A	A	A	A	A	A	A	A	A	A	A	A	A	A	A	A	A	A	A	A	A	A	A	A	A	A	A	A
2158250	2158250	CDS	-1	kdpB	putative potassium-transporting ATPase B chain	N	T	C	51	.	C	C	C	C	C	C	C	C	C	C	C	C	C	C	C	C	C	C	C	C	C	C	C	C	C	C	C	C	C	C	C	C	C	C	C	C	C	C	C
2165974	2165974	Intergenic	-	-	-	-	A	G	51	.	G	G	G	G	G	G	G	G	G	G	G	G	G	G	G	G	G	G	G	G	G	G	G	G	G	G	G	G	G	G	G	G	G	G	G	G	G	G	G
2201969	2201969	Intergenic	-	-	-	-	G	A	51	.	A	A	A	A	A	A	A	A	A	A	A	A	A	A	A	A	A	A	A	A	A	A	A	A	A	A	A	A	A	A	A	A	A	A	A	A	A	A	A
2214076	2214076	CDS	-1	SAEMRSA1520410	putative peptidase	N	G	T	51	.	T	T	T	T	T	T	T	T	T	T	T	T	T	T	T	T	T	T	T	T	T	T	T	T	T	T	T	T	T	T	T	T	T	T	T	T	T	T	T
2332888	2332888	Intergenic	-	-	-	-	A	G	51	.	G	G	G	G	G	G	G	G	G	G	G	G	G	G	G	G	G	G	G	G	G	G	G	G	G	G	G	G	G	G	G	G	G	G	G	G	G	G	G
2388331	2388331	Intergenic	-	-	-	-	T	C	51	.	C	C	C	C	C	C	C	C	C	C	C	C	C	C	C	C	C	C	C	C	C	C	C	C	C	C	C	C	C	C	C	C	C	C	C	C	C	C	C
2411337	2411337	CDS	-1	SAEMRSA1522330	putative ribose 5-phosphate isomerase	N	T	C	51	.	C	C	C	C	C	C	C	C	C	C	C	C	C	C	C	C	C	C	C	C	C	C	C	C	C	C	C	C	C	C	C	C	C	C	C	C	C	C	C
2425965	2425965	CDS	-1	SAEMRSA1522500	putative transport protein	N	C	T	51	.	T	T	T	T	T	T	T	T	T	T	T	T	T	T	T	T	T	T	T	T	T	T	T	T	T	T	T	T	T	T	T	T	T	T	T	T	T	T	T
2431680	2431680	Intergenic	-	-	-	-	T	C	51	.	C	C	C	C	C	C	C	C	C	C	C	C	C	C	C	C	C	C	C	C	C	C	C	C	C	C	C	C	C	C	C	C	C	C	C	C	C	C	C
2444864	2444864	CDS	-1	lldP2	putative L-lactate permease 2	N	A	G	51	.	G	G	G	G	G	G	G	G	G	G	G	G	G	G	G	G	G	G	G	G	G	G	G	G	G	G	G	G	G	G	G	G	G	G	G	G	G	G	G
2465737	2465737	Intergenic	-	-	-	-	C	G	51	.	G	G	G	G	G	G	G	G	G	G	G	G	G	G	G	G	G	G	G	G	G	G	G	G	G	G	G	G	G	G	G	G	G	G	G	G	G	G	G
2467827	2467827	Intergenic	-	-	-	-	A	G	51	.	G	G	G	G	G	G	G	G	G	G	G	G	G	G	G	G	G	G	G	G	G	G	G	G	G	G	G	G	G	G	G	G	G	G	G	G	G	G	G
2484549	2484549	CDS	-1	SAEMRSA1523020	putative nitrite transporter	S	G	A	51	.	A	A	A	A	A	A	A	A	A	A	A	A	A	A	A	A	A	A	A	A	A	A	A	A	A	A	A	A	A	A	A	A	A	A	A	A	A	A	A
2490757	2490757	CDS	1	fmhA	FemAB family protein	S	G	A	51	.	A	A	A	A	A	A	A	A	A	A	A	A	A	A	A	A	A	A	A	A	A	A	A	A	A	A	A	A	A	A	A	A	A	A	A	A	A	A	A
2495375	2495375	Intergenic	-	-	-	-	C	A	51	.	A	A	A	A	A	A	A	A	A	A	A	A	A	A	A	A	A	A	A	A	A	A	A	A	A	A	A	A	A	A	A	A	A	A	A	A	A	A	A
2553858	2553858	CDS	-1	opp-1C	oligopeptide transporter putative membrane permease	S	A	G	51	.	G	G	G	G	G	G	G	G	G	G	G	G	G	G	G	G	G	G	G	G	G	G	G	G	G	G	G	G	G	G	G	G	G	G	G	G	G	G	G
2599591	2599591	CDS	-1	SAEMRSA1524050	conserved hypothetical protein	N	C	A	51	.	A	A	A	A	A	A	A	A	A	A	A	A	A	A	A	A	A	A	A	A	A	A	A	A	A	A	A	A	A	A	A	A	A	A	A	A	A	A	A
2731171	2731171	CDS	-1	SAEMRSA1525270	ABC transporter ATP-binding protein	N	G	T	51	.	T	T	T	T	T	T	T	T	T	T	T	T	T	T	T	T	T	T	T	T	T	T	T	T	T	T	T	T	T	T	T	T	T	T	T	T	T	T	T
2737457	2737457	CDS	-1	clfB	fibrinogen and keratin-10 binding surfaced anchored protein	S	G	A	51	.	A	A	A	A	A	A	A	A	A	A	A	A	A	A	A	A	A	A	A	A	A	A	A	A	A	A	A	A	A	A	A	A	A	A	A	A	A	A	A
2810673	2810673	CDS	-1	cna	collagen adhesin precursor	S	A	G	51	.	G	G	G	G	G	G	G	G	G	G	G	G	G	G	G	G	G	G	G	G	G	G	G	G	G	G	G	G	G	G	G	G	G	G	G	G	G	G	G
2817888	2817888	CDS	1	SAEMRSA1525970	putative nickel transport protein	S	A	G	51	.	G	G	G	G	G	G	G	G	G	G	G	G	G	G	G	G	G	G	G	G	G	G	G	G	G	G	G	G	G	G	G	G	G	G	G	G	G	G	G
60889	60889	CDS	1	SAEMRSA1500460	type I restriction-modification system specificity protein	N	G	C	52	C	C	C	C	C	C	C	C	C	C	C	C	C	C	C	C	C	C	C	C	C	C	C	C	C	C	C	C	C	C	C	C	C	C	C	C	C	C	C	C
193587	193587	CDS	1	SAEMRSA1501560	conserved hypothetical protein	N	A	T	52	T	T	T	T	T	T	T	T	T	T	T	T	T	T	T	T	T	T	T	T	T	T	T	T	T	T	T	T	T	T	T	T	T	T	T	T	T	T	T	T
194348	194348	CDS	1	SAEMRSA1501570	sucrose-specific PTS tranporter protein	N	A	G	52	G	G	G	G	G	G	G	G	G	G	G	G	G	G	G	G	G	G	G	G	G	G	G	G	G	G	G	G	G	G	G	G	G	G	G	G	G	G	G	G
226980	226980	CDS	-1	SAEMRSA1501820	putative sensor kinase protein	N	T	C	52	C	C	C	C	C	C	C	C	C	C	C	C	C	C	C	C	C	C	C	C	C	C	C	C	C	C	C	C	C	C	C	C	C	C	C	C	C	C	C	C
357866	357866	Intergenic	-	-	-	-	G	A	52	A	A	A	A	A	A	A	A	A	A	A	A	A	A	A	A	A	A	A	A	A	A	A	A	A	A	A	A	A	A	A	A	A	A	A	A	A	A	A	A
415272	415272	Intergenic	-	-	-	-	A	G	52	G	G	G	G	G	G	G	G	G	G	G	G	G	G	G	G	G	G	G	G	G	G	G	G	G	G	G	G	G	G	G	G	G	G	G	G	G	G	G	G
469485	469485	CDS	1	SAEMRSA1504010	GntR family regulatory protein	S	A	G	52	G	G	G	G	G	G	G	G	G	G	G	G	G	G	G	G	G	G	G	G	G	G	G	G	G	G	G	G	G	G	G	G	G	G	G	G	G	G	G	G
481977	481977	CDS	1	tmk	putative thymidylate kinase	N	G	A	52	A	A	A	A	A	A	A	A	A	A	A	A	A	A	A	A	A	A	A	A	A	A	A	A	A	A	A	A	A	A	A	A	A	A	A	A	A	A	A	A
563738	563738	CDS	1	fus	translation elongation factor G	N	T	A	52	A	A	A	A	A	A	A	A	A	A	A	A	A	A	A	A	A	A	A	A	A	A	A	A	A	A	A	A	A	A	A	A	A	A	A	A	A	A	A	A
563739	563739	CDS	1	fus	translation elongation factor G	2	T	A	52	A	A	A	A	A	A	A	A	A	A	A	A	A	A	A	A	A	A	A	A	A	A	A	A	A	A	A	A	A	A	A	A	A	A	A	A	A	A	A	A
733048	733048	CDS	-1	SAEMRSA1506370	putative 6-pyruvoyl tetrahydropterin synthase	N	G	T	52	T	T	T	T	T	T	T	T	T	T	T	T	T	T	T	T	T	T	T	T	T	T	T	T	T	T	T	T	T	T	T	T	T	T	T	T	T	T	T	T
733167	733167	CDS	-1	SAEMRSA1506370	putative 6-pyruvoyl tetrahydropterin synthase	S	C	T	52	T	T	T	T	T	T	T	T	T	T	T	T	T	T	T	T	T	T	T	T	T	T	T	T	T	T	T	T	T	T	T	T	T	T	T	T	T	T	T	T
759481	759481	CDS	1	sstA	FecCD transport family protein	N	G	A	52	A	A	A	A	A	A	A	A	A	A	A	A	A	A	A	A	A	A	A	A	A	A	A	A	A	A	A	A	A	A	A	A	A	A	A	A	A	A	A	A
789882	789882	CDS	1	uvrA	excinuclease ABC subunit A	N	T	C	52	C	C	C	C	C	C	C	C	C	C	C	C	C	C	C	C	C	C	C	C	C	C	C	C	C	C	C	C	C	C	C	C	C	C	C	C	C	C	C	C
790203	790203	Intergenic	-	-	-	-	C	T	52	T	T	T	T	T	T	T	T	T	T	T	T	T	T	T	T	T	T	T	T	T	T	T	T	T	T	T	T	T	T	T	T	T	T	T	T	T	T	T	T
838436	838436	CDS	1	SAEMRSA1507320	nitroreductase family protein	N	C	T	52	T	T	T	T	T	T	T	T	T	T	T	T	T	T	T	T	T	T	T	T	T	T	T	T	T	T	T	T	T	T	T	T	T	T	T	T	T	T	T	T
857003	857003	CDS	1	SAEMRSA1507520	conserved hypothetical protein	N	G	T	52	T	T	T	T	T	T	T	T	T	T	T	T	T	T	T	T	T	T	T	T	T	T	T	T	T	T	T	T	T	T	T	T	T	T	T	T	T	T	T	T
898741	898741	CDS	1	SAEMRSA1507960	conserved hypothetical protein	N	T	C	52	C	C	C	C	C	C	C	C	C	C	C	C	C	C	C	C	C	C	C	C	C	C	C	C	C	C	C	C	C	C	C	C	C	C	C	C	C	C	C	C
913691	913691	CDS	1	clpB	putative ATPase subunit of an ATP-dependent protease	N	A	G	52	G	G	G	G	G	G	G	G	G	G	G	G	G	G	G	G	G	G	G	G	G	G	G	G	G	G	G	G	G	G	G	G	G	G	G	G	G	G	G	G
926126	926126	CDS	1	oppD	putative oligopeptide transport ATP-binding protein	N	T	C	52	C	C	C	C	C	C	C	C	C	C	C	C	C	C	C	C	C	C	C	C	C	C	C	C	C	C	C	C	C	C	C	C	C	C	C	C	C	C	C	C
948176	948176	CDS	1	SAEMRSA1508390	putative divalent cation transport protein	S	T	C	52	C	C	C	C	C	C	C	C	C	C	C	C	C	C	C	C	C	C	C	C	C	C	C	C	C	C	C	C	C	C	C	C	C	C	C	C	C	C	C	C
951423	951423	Intergenic	-	-	-	-	G	T	52	T	T	T	T	T	T	T	T	T	T	T	T	T	T	T	T	T	T	T	T	T	T	T	T	T	T	T	T	T	T	T	T	T	T	T	T	T	T	T	T
973496	973496	Intergenic	-	-	-	-	T	A	52	A	A	A	A	A	A	A	A	A	A	A	A	A	A	A	A	A	A	A	A	A	A	A	A	A	A	A	A	A	A	A	A	A	A	A	A	A	A	A	A
1019858	1019858	CDS	1	purH	putative bifunctional purine biosynthesis protein [includes: phosphoribosylaminoimidazolecarboxamide formyltransferase and IMP cyclohydrolase]	S	T	C	52	C	C	C	C	C	C	C	C	C	C	C	C	C	C	C	C	C	C	C	C	C	C	C	C	C	C	C	C	C	C	C	C	C	C	C	C	C	C	C	C
1039147	1039147	Intergenic	-	-	-	-	G	A	52	A	A	A	A	A	A	A	A	A	A	A	A	A	A	A	A	A	A	A	A	A	A	A	A	A	A	A	A	A	A	A	A	A	A	A	A	A	A	A	A
1058012	1058012	CDS	1	SAEMRSA1509420	conserved hypothetical protein	N	T	A	52	A	A	A	A	A	A	A	A	A	A	A	A	A	A	A	A	A	A	A	A	A	A	A	A	A	A	A	A	A	A	A	A	A	A	A	A	A	A	A	A
1082515	1082515	CDS	1	SAEMRSA1509670	SpoU rRNA Methylase family protein	N	G	A	52	A	A	A	A	A	A	A	A	A	A	A	A	A	A	A	A	A	A	A	A	A	A	A	A	A	A	A	A	A	A	A	A	A	A	A	A	A	A	A	A
1088103	1088103	CDS	-1	SAEMRSA1509700	putative ribonuclease	N	A	C	52	C	C	C	C	C	C	C	C	C	C	C	C	C	C	C	C	C	C	C	C	C	C	C	C	C	C	C	C	C	C	C	C	C	C	C	C	C	C	C	C
1125070	1125070	CDS	1	SAEMRSA1510100	conserved hypothetical protein	N	T	C	52	C	C	C	C	C	C	C	C	C	C	C	C	C	C	C	C	C	C	C	C	C	C	C	C	C	C	C	C	C	C	C	C	C	C	C	C	C	C	C	C
1134211	1134211	CDS	1	ftsA	putative cell division protein	S	G	A	52	A	A	A	A	A	A	A	A	A	A	A	A	A	A	A	A	A	A	A	A	A	A	A	A	A	A	A	A	A	A	A	A	A	A	A	A	A	A	A	A
1143954	1143954	Intergenic	-	-	-	-	A	C	52	C	C	C	C	C	C	C	C	C	C	C	C	C	C	C	C	C	C	C	C	C	C	C	C	C	C	C	C	C	C	C	C	C	C	C	C	C	C	C	C
1183858	1183858	CDS	1	fabG	3-oxoacyl-[acyl-carrier protein] reductase	N	A	G	52	G	G	G	G	G	G	G	G	G	G	G	G	G	G	G	G	G	G	G	G	G	G	G	G	G	G	G	G	G	G	G	G	G	G	G	G	G	G	G	G
1258898	1258898	CDS	1	SAEMRSA1511270	conserved hypothetical protein	S	A	T	52	T	T	T	T	T	T	T	T	T	T	T	T	T	T	T	T	T	T	T	T	T	T	T	T	T	T	T	T	T	T	T	T	T	T	T	T	T	T	T	T
1275671	1275671	CDS	1	SAEMRSA1511400	conserved hypothetical protein	N	A	G	52	G	G	G	G	G	G	G	G	G	G	G	G	G	G	G	G	G	G	G	G	G	G	G	G	G	G	G	G	G	G	G	G	G	G	G	G	G	G	G	G
1279942	1279942	Intergenic	-	-	-	-	C	T	52	T	T	T	T	T	T	T	T	T	T	T	T	T	T	T	T	T	T	T	T	T	T	T	T	T	T	T	T	T	T	T	T	T	T	T	T	T	T	T	T
1296469	1296469	CDS	1	SAEMRSA1511680	sensor kinase protein	N	T	C	52	C	C	C	C	C	C	C	C	C	C	C	C	C	C	C	C	C	C	C	C	C	C	C	C	C	C	C	C	C	C	C	C	C	C	C	C	C	C	C	C
1301548	1301548	CDS	-1	SAEMRSA1511740	putative aspartate kinase	N	A	G	52	G	G	G	G	G	G	G	G	G	G	G	G	G	G	G	G	G	G	G	G	G	G	G	G	G	G	G	G	G	G	G	G	G	G	G	G	G	G	G	G
1334093	1334093	CDS	1	grlB	topoisomerase IV subunit B	N	A	T	52	T	T	T	T	T	T	T	T	T	T	T	T	T	T	T	T	T	T	T	T	T	T	T	T	T	T	T	T	T	T	T	T	T	T	T	T	T	T	T	T
1353102	1353102	CDS	1	trpD	anthranilate phosphoribosyltransferase	N	G	A	52	A	A	A	A	A	A	A	A	A	A	A	A	A	A	A	A	A	A	A	A	A	A	A	A	A	A	A	A	A	A	A	A	A	A	A	A	A	A	A	A
1355471	1355471	CDS	1	trpB	tryptophan synthase beta chain	S	A	G	52	G	G	G	G	G	G	G	G	G	G	G	G	G	G	G	G	G	G	G	G	G	G	G	G	G	G	G	G	G	G	G	G	G	G	G	G	G	G	G	G
1424504	1424504	CDS	-1	dfrB	dihydrofolate reductase type I	N	G	A	52	A	A	A	A	A	A	A	A	A	A	A	A	A	A	A	A	A	A	A	A	A	A	A	A	A	A	A	A	A	A	A	A	A	A	A	A	A	A	A	A
1494418	1494418	CDS	-1	SAEMRSA1513240	conserved hypothetical protein	N	T	C	52	C	C	C	C	C	C	C	C	C	C	C	C	C	C	C	C	C	C	C	C	C	C	C	C	C	C	C	C	C	C	C	C	C	C	C	C	C	C	C	C
1519865	1519865	CDS	-1	SAEMRSA1513470	putative lipoprotein	N	C	T	52	T	T	T	T	T	T	T	T	T	T	T	T	T	T	T	T	T	T	T	T	T	T	T	T	T	T	T	T	T	T	T	T	T	T	T	T	T	T	T	T
1591160	1591160	CDS	-1	SAEMRSA1514330	putative peptidase	S	T	C	52	C	C	C	C	C	C	C	C	C	C	C	C	C	C	C	C	C	C	C	C	C	C	C	C	C	C	C	C	C	C	C	C	C	C	C	C	C	C	C	C
1595670	1595670	CDS	-1	bfmB	lipoamide acyltransferase component of branched-chain alpha-keto acid dehydrogenase complex	S	T	C	52	C	C	C	C	C	C	C	C	C	C	C	C	C	C	C	C	C	C	C	C	C	C	C	C	C	C	C	C	C	C	C	C	C	C	C	C	C	C	C	C
1612410	1612410	CDS	-1	SAEMRSA1514550	putative glycine cleavage system P-protein	N	T	C	52	C	C	C	C	C	C	C	C	C	C	C	C	C	C	C	C	C	C	C	C	C	C	C	C	C	C	C	C	C	C	C	C	C	C	C	C	C	C	C	C
1627479	1627479	CDS	-1	sodA	superoxide dismutase	N	A	G	52	G	G	G	G	G	G	G	G	G	G	G	G	G	G	G	G	G	G	G	G	G	G	G	G	G	G	G	G	G	G	G	G	G	G	G	G	G	G	G	G
1663577	1663577	CDS	-1	SAEMRSA1515070	putative membrane protein	N	T	G	52	G	G	G	G	G	G	G	G	G	G	G	G	G	G	G	G	G	G	G	G	G	G	G	G	G	G	G	G	G	G	G	G	G	G	G	G	G	G	G	G
1708312	1708312	CDS	-1	SAEMRSA1515530	putative single-stranded-DNA-specific exonuclease	N	T	C	52	C	C	C	C	C	C	C	C	C	C	C	C	C	C	C	C	C	C	C	C	C	C	C	C	C	C	C	C	C	C	C	C	C	C	C	C	C	C	C	C
1720499	1720499	CDS	-1	SAEMRSA1515660	putative rod shape-determining protein	N	C	T	52	T	T	T	T	T	T	T	T	T	T	T	T	T	T	T	T	T	T	T	T	T	T	T	T	T	T	T	T	T	T	T	T	T	T	T	T	T	T	T	T
1747514	1747514	CDS	-1	thrS	threonyl-tRNA synthetase	S	G	A	52	A	A	A	A	A	A	A	A	A	A	A	A	A	A	A	A	A	A	A	A	A	A	A	A	A	A	A	A	A	A	A	A	A	A	A	A	A	A	A	A
1749314	1749314	CDS	-1	dnaB	chromosome replication initiation/membrane attachment protein	S	A	G	52	G	G	G	G	G	G	G	G	G	G	G	G	G	G	G	G	G	G	G	G	G	G	G	G	G	G	G	G	G	G	G	G	G	G	G	G	G	G	G	G
1752594	1752594	CDS	-1	coaE	putative dephospho-CoA kinase	N	C	T	52	T	T	T	T	T	T	T	T	T	T	T	T	T	T	T	T	T	T	T	T	T	T	T	T	T	T	T	T	T	T	T	T	T	T	T	T	T	T	T	T
1806877	1806877	CDS	-1	harA	haptoglobin-binding surface anchored protein	N	A	G	52	G	G	G	G	G	G	G	G	G	G	G	G	G	G	G	G	G	G	G	G	G	G	G	G	G	G	G	G	G	G	G	G	G	G	G	G	G	G	G	G
1926268	1926268	CDS	-1	SAEMRSA1517490	putative DNA repair exonuclease	N	T	C	52	C	C	C	C	C	C	C	C	C	C	C	C	C	C	C	C	C	C	C	C	C	C	C	C	C	C	C	C	C	C	C	C	C	C	C	C	C	C	C	C
1930285	1930285	Intergenic	-	-	-	-	G	A	52	A	A	A	A	A	A	A	A	A	A	A	A	A	A	A	A	A	A	A	A	A	A	A	A	A	A	A	A	A	A	A	A	A	A	A	A	A	A	A	A
1957456	1957456	CDS	1	SAEMRSA1517720	putative membrane protein	N	T	C	52	C	C	C	C	C	C	C	C	C	C	C	C	C	C	C	C	C	C	C	C	C	C	C	C	C	C	C	C	C	C	C	C	C	C	C	C	C	C	C	C
1969725	1969725	CDS	1	SAEMRSA1517840	conserved hypothetical protein	N	G	A	52	A	A	A	A	A	A	A	A	A	A	A	A	A	A	A	A	A	A	A	A	A	A	A	A	A	A	A	A	A	A	A	A	A	A	A	A	A	A	A	A
2094742	2094742	CDS	-1	fhuD1	putative ferrichrome-binding protein precursor	N	A	G	52	G	G	G	G	G	G	G	G	G	G	G	G	G	G	G	G	G	G	G	G	G	G	G	G	G	G	G	G	G	G	G	G	G	G	G	G	G	G	G	G
2259943	2259943	CDS	-1	SAEMRSA1520720	putative transport protein	N	G	A	52	A	A	A	A	A	A	A	A	A	A	A	A	A	A	A	A	A	A	A	A	A	A	A	A	A	A	A	A	A	A	A	A	A	A	A	A	A	A	A	A
2470808	2470808	CDS	-1	SAEMRSA1522910	putative histidine kinase	N	T	C	52	C	C	C	C	C	C	C	C	C	C	C	C	C	C	C	C	C	C	C	C	C	C	C	C	C	C	C	C	C	C	C	C	C	C	C	C	C	C	C	C
2561829	2561829	CDS	-1	SAEMRSA1523700	putative short chain dehydrogenase	N	T	C	52	C	C	C	C	C	C	C	C	C	C	C	C	C	C	C	C	C	C	C	C	C	C	C	C	C	C	C	C	C	C	C	C	C	C	C	C	C	C	C	C
2646342	2646342	CDS	1	clpL	putative ATP-dependent protease ATP-binding subunit ClpL	N	A	G	52	G	G	G	G	G	G	G	G	G	G	G	G	G	G	G	G	G	G	G	G	G	G	G	G	G	G	G	G	G	G	G	G	G	G	G	G	G	G	G	G
2666859	2666859	CDS	-1	SAEMRSA1524680	putative membrane protein	N	C	T	52	T	T	T	T	T	T	T	T	T	T	T	T	T	T	T	T	T	T	T	T	T	T	T	T	T	T	T	T	T	T	T	T	T	T	T	T	T	T	T	T
2720416	2720416	CDS	-1	nrdD	anaerobic ribonucleoside-triphosphate reductase	N	C	T	52	T	T	T	T	T	T	T	T	T	T	T	T	T	T	T	T	T	T	T	T	T	T	T	T	T	T	T	T	T	T	T	T	T	T	T	T	T	T	T	T
2731543	2731543	CDS	-1	SAEMRSA1525270	ABC transporter ATP-binding protein	N	T	C	52	C	C	C	C	C	C	C	C	C	C	C	C	C	C	C	C	C	C	C	C	C	C	C	C	C	C	C	C	C	C	C	C	C	C	C	C	C	C	C	C
2744343	2744343	CDS	-1	arcB	putative ornithine carbamoyltransferase	S	G	A	52	A	A	A	A	A	A	A	A	A	A	A	A	A	A	A	A	A	A	A	A	A	A	A	A	A	A	A	A	A	A	A	A	A	A	A	A	A	A	A	A
2745914	2745914	Intergenic	-	-	-	-	G	T	52	T	T	T	T	T	T	T	T	T	T	T	T	T	T	T	T	T	T	T	T	T	T	T	T	T	T	T	T	T	T	T	T	T	T	T	T	T	T	T	T
2770008	2770008	CDS	-1	SAEMRSA1525560	conserved hypothetical protein	N	T	C	52	C	C	C	C	C	C	C	C	C	C	C	C	C	C	C	C	C	C	C	C	C	C	C	C	C	C	C	C	C	C	C	C	C	C	C	C	C	C	C	C
2770556	2770556	CDS	-1	SAEMRSA1525560	conserved hypothetical protein	N	T	G	52	G	G	G	G	G	G	G	G	G	G	G	G	G	G	G	G	G	G	G	G	G	G	G	G	G	G	G	G	G	G	G	G	G	G	G	G	G	G	G	G
2823320	2823320	Intergenic	-	-	-	-	T	C	52	C	C	C	C	C	C	C	C	C	C	C	C	C	C	C	C	C	C	C	C	C	C	C	C	C	C	C	C	C	C	C	C	C	C	C	C	C	C	C	C
[truncated: 12 more columns]

## Sheet: Supplementary Data 4b
Supplementary Data 4b: Summary of clade 3 indels
Indel location	Insertion (+) / Deletion (-)	Sequence	No. isolates	Included in phylogeny	Exclusion criteria	Isolates present	Locus (gene)	Putative function
99269 / 75	-	t	51	No	Present in all isolates		SAEMRSA15_00770	immunoglobulin G binding protein A precursor (pseudogene)
126477 / 78	-	c	51	No	Present in all isolates		SAEMRSA15_01020	putative purine nucleoside phosphorylase (pseudogene)
290770	-	a	8	Yes		Staff_D_1_B Staff_D_1_N Staff_D_2_O Staff_D_2_Q Staff_D_2_T Staff_D_3_B Staff_D_3_N Staff_D_1_R	Intergenic	Upstream of SAEMRSA15_02310 and SAEMRSA15_02320
401534	-	a	1	Yes		Staff_D_2_D	Intergenic	Upstream of SAEMRSA15_03360
413711 / 17	+	T	51	No	Present in all isolates		Integenic	Upstream of SAEMRSA15_03500
465308	-	c	1	Yes		Staff_D_1_A	Intergenic	Upstream of SAEMRSA15_03990
474045	-	t	51	No	Present in all isolates		Intergenic	Upstream of SAEMRSA15_rRNA0001
586681	-	a	37	No	Deletion of region (see below)		Intergenic	Upstream of SAEMRSA15_04900 (sdrE)
581410..589966	-	8557 bp	14	Yes		Staff_D_3_A Staff_D_3_C Staff_D_3_F Staff_D_3_G Staff_D_3_H Staff_D_3_I Staff_D_3_K Staff_D_3_L Staff_D_3_M Staff_D_3_O Staff_D_3_P Staff_D_3_R Staff_D_3_S Staff_D_3_T	SAEMRSA15_04880, SAEMRSA15_04890, SAEMRSA15_04900	putative surface anchored protein, LPXTG surface protein, bone sialoprotein-binding protein
602505	-	a	8	Yes		Staff_D_1_B Staff_D_1_N Staff_D_2_O Staff_D_2_Q Staff_D_2_T Staff_D_3_B Staff_D_3_N Staff_D_1_R	SAEMRSA15_05020	putative AMP-binding enzyme
679914	+	A	51	No	Present in all isolates		SAEMRSA15_05840	hypothetical protein
701165	+	T	4	Yes		Staff_D_1_F Staff_D_1_S Staff_D_2_D Staff_D_2_S	Intergenic	Upstream of SAEMRSA15_06050
747876	+	T	1	Yes		Staff_D_1_D	Intergenic	Upstream of SAEMRSA15_06500
749652	-	t	1	Yes		Staff_D_2_D	SAEMRSA15_06510	conserved hypothetical protein
820739	+	T	51	No	Present in all isolates		SAEMRSA15_07090	putative lipoprotein (pseudogene)
836014	-	a	51	No	Present in all isolates		Intergenic	Uptream of SAEMRSA15_07280
927102	+	T	51	No	Present in all isolates		SAEMRSA15_08180	putative oligopeptide transport ATP-binding protein (pseudogene)
1075448	+	G	51	No	Present in all isolates		SAEMRSA15_09580	iron-regulated heme-iron binding protein (pseudogene)
1139262	-	a	8	Yes		Staff_D_1_B Staff_D_1_N Staff_D_2_O Staff_D_2_Q Staff_D_2_T Staff_D_3_B Staff_D_3_N Staff_D_1_R	SAEMRSA15_10240	conserved hypothetical protein
1331904	-	a	3	Yes		Staff_D_3_B Staff_D_3_N Staff_D_1_R	Intergenic	Upstream of SAEMRSA15_12000
1492167	-	a	51	No	Present in all isolates		Intergenic	Upstream of SAEMRSA15_13200
1517362	-	t	51	No	Present in all isolates		SAEMRSA15_13450"	putative lipoprotein
1523505	-	a	51	No	Present in all isolates		SAEMRSA15_13510	phage membrane protein
1562759	-	a	51	No	Present in all isolates		SAEMRSA15_14050	phage DNA-binding protein
1567111	+	T	50	Yes			SAEMRSA15_13480	hypothetical protein, pseudogene
1647691	-	a	51	No	Present in all isolates		Intergenic	Upstream of SAEMRSA15_14940
1670724	-	a	1	Yes		Staff_D_2_M	Intergenic	Upstream of SAEMRSA15_15180 and SAEMRSA15_15190
1850235	-	t	5	Yes		Staff_D_1_F Staff_D_1_S Staff_D_2_D Staff_D_2_M Staff_D_2_S	Intergenic	Upstream of SAEMRSA15_16670 and SAEMRSA15_16680
1874774	-	a	1	Yes		Staff_D_1_A	Intergenic	Upstream of SAEMRSA15_16950
1958295	-	a	1	Yes		Staff_D_2_Q	Intergenic	3' of two genes
2030281	+	A	51	No	Present in all isolates		Intergenic	Upstream of SAEMRSA15_18400 and SAEMRSA15_18410
2061810 /16	+	T	50	No	Present in deleted ϕSa3 in one isolate		SAEMRSA15_18750	hypothetical phage protein (pseudogene)
2067965	-	g	50	No	Present in deleted ϕSa3 in one isolate		SAEMRSA15_18840	hypothetical phage protein
2138766	-	a	51	No	Present in all isolates		Intergenic	3' of one gene and a 5s rDNA
2150828 / 35	-	a	51	No	Present in all isolates		SAEMRSA15_19770	putative sigma factor sigB regulation protein
2160576	-	a	51	No	Present in all isolates		SAEMRSA15_19880	sensor kinase protein
2376604	-	c	1	Yes		Staff_D_3_D	SAEMRSA15_22020	putative D-isomer specific 2-hydroxyacid dehydrogenase
2401306	+	AC	1	Yes		Staff_D_1_S	SAEMRSA15_22250	putative membrane protein
2791409	-	a	1	Yes		Staff_D_1_A	SAEMRSA15_25750	intercellular adhesion protein B
2792710	-	ttta	51	No	Present in all isolates		SAEMRSA15_25760	intercellular adhesion protein C

## Sheet: Supplementary Data 4c
Supplementary Data 4c: Presence and absence of clade 3 indels
Isolate	99269 / 99275	126477 / 126478	290770	401534	413711 / 413717	465308	474045	586681	602505	679914	688009	701165	716222	747876	749652	820739	836014	927102	1075448	1139262	1331904	1363405	1372426	1383421	1492167	1517362	1523505	1546463	1562759	1567111	1647691	1670724	1850235	1874774	1936097	1936099	1958295	1979540	2030281	2043806	2061810 / 2061816	2067965	2098412	2138766	2150828	2150835	2160576	2251649	2376604
Staff_D_2_A	1	1	0	0	1	0	1	1	0	1	0	0	1	0	0	1	1	1	1	0	0	0	0	0	1	1	1	0	1	1	1	0	0	0	1	1	0	0	1	1	1	1	0	1	1	1	1	0	0
Staff_D_1_A	1	1	0	0	1	1	1	1	0	1	0	0	1	0	0	0	1	1	1	0	0	0	0	0	1	1	1	0	1	1	1	0	0	1	1	1	0	0	1	1	1	1	0	1	1	1	1	0	0
Staff_D_1_B	1	1	1	0	1	0	1	1	1	1	0	0	1	0	0	1	1	1	1	1	0	0	0	0	1	1	1	0	0	1	1	0	0	0	1	1	0	0	1	1	1	1	0	1	1	1	1	0	0
Staff_D_1_C	1	1	0	0	1	0	1	1	0	1	0	0	1	0	0	1	1	1	1	0	0	0	0	0	1	1	1	0	1	1	1	0	0	0	1	1	0	0	1	1	1	1	0	1	1	1	1	0	0
Staff_D_1_D	1	1	0	0	1	0	1	1	0	1	0	0	0	1	0	1	1	1	1	0	0	0	0	0	1	1	1	0	1	1	1	0	0	0	1	1	0	0	1	1	1	1	0	1	1	1	1	0	0
Staff_D_1_E	1	1	0	0	1	0	1	1	0	1	0	0	1	0	0	1	1	1	1	0	0	0	0	0	1	1	1	0	1	1	1	0	0	0	1	1	0	0	1	1	1	1	0	1	1	1	1	0	0
Staff_D_1_F	1	1	0	0	1	0	1	1	0	1	0	1	1	0	0	1	1	1	1	0	0	0	0	0	1	1	1	0	1	1	1	0	1	0	1	1	0	0	1	1	1	1	0	1	1	1	1	0	0
Staff_D_1_H	1	1	0	0	1	0	1	1	0	1	0	0	1	0	0	1	1	1	1	0	0	0	0	0	1	1	1	0	1	1	1	0	0	0	1	1	0	0	1	1	1	1	0	1	1	1	1	0	0
Staff_D_1_L	1	1	0	0	1	0	1	1	0	1	0	0	1	0	0	1	1	1	1	0	0	0	0	0	1	1	1	0	1	0	1	0	0	0	1	1	0	0	1	1	1	1	0	1	1	1	1	0	0
Staff_D_1_N	1	1	1	0	1	0	1	1	1	1	0	0	1	0	0	1	1	1	1	1	0	0	0	0	1	1	1	0	1	1	1	0	0	0	1	1	0	0	1	1	1	1	0	1	1	1	1	0	0
Staff_D_1_O	1	1	0	0	1	0	1	1	0	1	0	0	0	0	0	1	1	1	1	0	0	0	0	0	1	1	1	0	1	1	1	0	0	0	1	1	0	0	1	1	1	1	0	1	1	1	1	0	0
Staff_D_1_Q	1	1	0	0	1	0	1	1	0	1	0	0	0	0	0	1	1	1	1	0	0	0	0	0	1	1	1	0	1	1	1	0	0	0	1	1	0	0	1	1	1	1	0	1	1	1	1	0	0
Staff_D_1_S	1	1	0	0	1	0	1	1	0	1	0	1	0	0	0	1	1	1	1	0	0	0	0	0	1	1	1	0	1	1	1	0	1	0	1	1	0	0	1	1	1	1	0	1	1	1	1	0	0
Staff_D_1_T	1	1	0	0	1	0	1	1	0	1	0	0	0	0	0	1	1	1	1	0	0	0	0	0	1	1	1	0	1	1	1	0	0	0	1	1	0	0	1	1	1	1	0	1	1	1	1	0	0
Staff_D_2_B	1	1	0	0	1	0	1	1	0	1	0	0	1	0	0	1	1	1	1	0	0	0	0	0	1	1	1	0	1	1	1	0	0	0	1	1	0	0	1	1	1	1	0	1	1	1	1	0	0
Staff_D_2_C	1	1	0	0	1	0	1	1	0	1	0	0	0	0	0	1	1	1	1	0	0	0	0	0	1	1	1	0	1	1	1	0	0	0	1	1	0	0	1	1	1	1	0	1	1	1	1	0	0
Staff_D_2_D	1	1	0	1	1	0	1	1	0	1	0	1	0	0	1	1	1	1	1	0	0	0	0	0	1	1	1	0	1	1	1	0	1	0	1	1	0	0	1	1	1	1	0	1	1	1	1	0	0
Staff_D_2_F	1	1	0	0	1	0	1	1	0	1	0	0	0	0	0	1	1	1	1	0	0	0	0	0	1	1	1	0	1	1	1	0	0	0	1	1	0	0	1	1	1	1	0	1	1	1	1	0	0
Staff_D_2_H	1	1	0	0	1	0	1	1	0	1	0	0	1	0	0	1	1	1	1	0	0	0	0	0	1	1	1	0	1	1	1	0	0	0	1	1	0	0	1	1	1	1	0	1	1	1	1	0	0
Staff_D_2_I	1	1	0	0	1	0	1	1	0	1	0	0	1	0	0	1	1	1	1	0	0	0	0	0	1	1	1	0	1	1	1	0	0	0	1	1	0	0	1	1	1	1	0	1	1	1	1	0	0
Staff_D_2_J	1	1	0	0	1	0	1	1	0	1	0	0	0	0	0	1	1	1	1	0	0	0	0	0	1	1	1	0	1	1	1	0	0	0	1	1	0	0	1	1	1	1	0	1	1	1	1	0	0
Staff_D_2_K	1	1	0	0	1	0	1	1	0	1	0	0	0	0	0	1	1	1	1	0	0	0	0	0	1	1	1	0	1	1	1	0	0	0	1	1	0	0	1	1	1	1	0	1	1	1	1	0	0
Staff_D_2_L	1	1	0	0	1	0	1	1	0	1	0	0	0	0	0	1	1	1	1	0	0	0	0	0	1	1	1	0	1	1	1	0	0	0	1	1	0	0	1	1	1	1	0	1	1	1	1	0	0
Staff_D_2_M	1	1	0	0	1	0	1	1	0	1	0	0	0	0	0	1	1	1	1	0	0	0	0	0	1	1	1	0	1	1	1	1	1	0	1	1	0	0	1	1	1	1	0	1	1	1	1	0	0
Staff_D_2_N	1	1	0	0	1	0	1	1	0	1	0	0	0	0	0	1	1	1	1	0	0	0	0	0	1	1	1	0	1	1	1	0	0	0	1	0	0	0	1	1	1	1	0	1	1	1	1	0	0
Staff_D_2_O	1	1	1	0	1	0	1	1	1	1	0	0	0	0	0	1	1	1	1	1	0	0	0	0	1	1	1	0	1	1	1	0	0	0	1	1	0	0	1	1	1	1	0	1	1	1	1	0	0
Staff_D_2_P	1	1	0	0	1	0	1	1	0	1	0	0	0	0	0	1	1	1	1	0	0	0	0	0	1	1	1	0	1	1	1	0	0	0	1	1	0	0	1	1	1	1	0	1	1	1	1	0	0
Staff_D_2_Q	1	1	1	0	1	0	1	1	1	1	0	0	0	0	0	1	1	1	1	1	0	0	0	0	1	1	1	0	1	1	1	0	0	0	1	1	1	0	1	1	1	1	0	1	1	1	1	0	0
Staff_D_2_R	1	1	0	0	1	0	1	1	0	1	0	0	0	0	0	1	1	1	1	0	0	0	0	0	1	1	1	0	1	1	1	0	0	0	1	1	0	0	1	1	1	1	0	1	0	1	1	0	0
Staff_D_2_S	1	1	0	0	1	0	1	1	0	1	0	1	0	0	0	1	1	1	1	0	0	0	0	0	1	1	1	0	1	1	1	0	1	0	1	1	0	0	1	1	1	1	0	1	1	1	1	0	0
Staff_D_2_T	1	1	1	0	1	0	1	1	1	1	0	0	0	0	0	1	1	1	1	1	0	0	0	0	1	1	1	0	1	1	1	0	0	0	1	1	0	0	1	1	1	1	0	1	1	1	1	0	0
Staff_D_3_A	1	1	0	0	1	0	1	0	0	1	0	0	1	0	0	1	1	1	1	0	0	0	0	0	1	1	1	0	1	1	1	0	0	0	1	0	0	0	1	1	1	1	0	1	1	1	1	0	0
Staff_D_3_B	1	1	1	0	1	0	1	1	1	1	0	0	0	0	0	1	1	1	1	1	1	0	0	0	1	1	1	0	1	1	1	0	0	0	1	1	0	0	1	1	1	1	0	1	1	1	1	0	0
Staff_D_3_C	1	1	0	0	1	0	1	0	0	1	0	0	1	0	0	1	1	1	1	0	0	0	0	0	1	1	1	0	1	1	1	0	0	0	1	1	0	0	1	1	1	1	0	1	1	1	1	0	0
Staff_D_3_D	1	1	0	0	1	0	1	1	0	1	0	0	0	0	0	1	1	1	1	0	0	0	0	0	1	1	1	0	1	1	1	0	0	0	1	1	0	0	1	1	1	1	0	1	1	1	1	0	1
Staff_D_3_F	1	1	0	0	1	0	1	0	0	1	0	0	0	0	0	1	1	1	1	0	0	0	0	0	1	1	1	0	1	1	1	0	0	0	1	1	0	0	1	1	1	1	0	1	1	1	1	0	0
Staff_D_3_G	1	1	0	0	1	0	1	0	0	1	0	0	0	0	0	1	1	1	1	0	0	0	0	0	1	1	1	0	1	1	1	0	0	0	1	1	0	0	1	1	1	1	0	1	1	1	1	0	0
Staff_D_3_H	1	1	0	0	1	0	1	0	0	1	0	0	0	0	0	1	1	1	1	0	0	0	0	0	1	1	1	0	1	1	1	0	0	0	1	0	0	0	1	0	0	0	0	1	1	1	1	0	0
Staff_D_3_I	1	1	0	0	1	0	1	0	0	1	0	0	0	0	0	1	1	1	1	0	0	0	0	0	1	1	1	0	1	1	1	0	0	0	1	1	0	0	1	1	1	1	0	1	1	1	1	0	0
Staff_D_3_K	1	1	0	0	1	0	1	0	0	1	0	0	0	0	0	1	1	1	1	0	0	0	0	0	1	1	1	0	1	1	1	0	0	0	1	1	0	0	1	1	1	1	0	1	1	1	1	0	0
Staff_D_3_L	1	1	0	0	1	0	1	0	0	1	0	0	1	0	0	1	1	1	1	0	0	0	0	0	1	1	1	0	1	1	1	0	0	0	1	1	0	0	1	1	1	1	0	1	1	1	1	0	0
Staff_D_3_M	1	1	0	0	1	0	1	0	0	1	0	0	0	0	0	1	1	1	1	0	0	0	0	0	1	1	1	0	1	1	1	0	0	0	1	1	0	0	1	1	1	1	0	1	1	1	1	0	0
Staff_D_3_N	1	1	1	0	1	0	1	1	1	1	0	0	1	0	0	1	1	1	1	1	1	0	0	0	1	1	1	0	1	1	1	0	0	0	1	1	0	0	1	1	1	1	0	1	1	1	1	0	0
Staff_D_3_O	1	1	0	0	1	0	1	0	0	1	0	0	0	0	0	1	1	1	1	0	0	0	0	0	1	1	1	0	1	1	1	0	0	0	1	1	0	0	1	1	1	1	0	1	1	1	1	0	0
Staff_D_3_P	1	1	0	0	1	0	1	0	0	1	0	0	0	0	0	1	1	1	1	0	0	0	0	0	1	1	1	0	1	1	1	0	0	0	1	0	0	0	1	1	1	1	0	1	1	1	1	0	0
Staff_D_3_Q	1	1	0	0	1	0	1	1	0	1	0	0	0	0	0	1	1	1	1	0	0	0	0	0	1	1	1	0	1	1	1	0	0	0	1	1	0	0	1	1	1	1	0	1	1	1	1	0	0
Staff_D_3_R	1	1	0	0	1	0	1	0	0	1	0	0	1	0	0	1	1	1	1	0	0	0	0	0	1	1	1	0	1	1	1	0	0	0	1	1	0	0	1	1	1	1	0	1	1	1	1	0	0
Staff_D_3_S	1	1	0	0	1	0	1	0	0	1	0	0	1	0	0	1	1	1	1	0	0	0	0	0	1	1	1	0	1	1	1	0	0	0	1	1	0	0	1	1	1	1	0	1	1	1	1	0	0
Staff_D_3_T	1	1	0	0	1	0	1	0	0	1	0	0	1	0	0	1	1	1	1	0	0	0	0	0	1	1	1	0	1	1	1	0	0	0	1	1	0	0	1	1	1	1	0	1	1	1	1	0	0
Staff_D_1_M	1	1	0	0	1	0	1	1	0	1	0	0	0	0	0	1	1	1	1	0	0	0	0	0	1	1	1	0	1	0	1	0	0	0	1	1	0	0	1	1	1	1	0	1	1	1	1	0	0
Staff_D_1_R	1	1	1	0	1	0	1	1	1	1	0	0	1	0	0	1	1	1	1	1	1	0	0	0	1	1	1	0	1	1	1	0	0	0	1	1	0	0	1	1	1	1	0	1	1	1	1	0	0
Outgroup	1	1	0	0	1	0	1	1	0	0	1	0	0	0	0	1	0	1	1	0	1	1	1	1	0	1	0	1	0	1	0	0	0	0	0	0	0	1	1	0	0	0	1	0	0	0	0	1	0
[truncated: 5 more columns]

## Sheet: Supplementary Data 4d
Supplementary Data 4d: Presence and absence of clade 3 indels and MGE used in the phylogeny
	Indel position / MGE
Isolate	290770	401534	465308	ΔsdrC/sdrE	602505	701165	747876	749652	1139262	1331904	1567111	1670724	1850235	1874774	1958295	2376604	2401306	2791409	Sa3
Staff_D_2_A	0	0	0	0	0	0	0	0	0	0	1	0	0	0	0	0	0	0	1
Staff_D_1_A	0	0	1	0	0	0	0	0	0	0	1	0	0	1	0	0	0	1	1
Staff_D_1_B	1	0	0	0	1	0	0	0	1	0	1	0	0	0	0	0	0	0	1
Staff_D_1_C	0	0	0	0	0	0	0	0	0	0	1	0	0	0	0	0	0	0	1
Staff_D_1_D	0	0	0	0	0	0	1	0	0	0	1	0	0	0	0	0	0	0	1
Staff_D_1_E	0	0	0	0	0	0	0	0	0	0	1	0	0	0	0	0	0	0	1
Staff_D_1_F	0	0	0	0	0	1	0	0	0	0	1	0	1	0	0	0	0	0	1
Staff_D_1_H	0	0	0	0	0	0	0	0	0	0	1	0	0	0	0	0	0	0	1
Staff_D_1_L	0	0	0	0	0	0	0	0	0	0	0	0	0	0	0	0	0	0	1
Staff_D_1_N	1	0	0	0	1	0	0	0	1	0	1	0	0	0	0	0	0	0	1
Staff_D_1_O	0	0	0	0	0	0	0	0	0	0	1	0	0	0	0	0	0	0	1
Staff_D_1_Q	0	0	0	0	0	0	0	0	0	0	1	0	0	0	0	0	0	0	1
Staff_D_1_S	0	0	0	0	0	1	0	0	0	0	1	0	1	0	0	0	1	0	1
Staff_D_1_T	0	0	0	0	0	0	0	0	0	0	1	0	0	0	0	0	0	0	1
Staff_D_2_B	0	0	0	0	0	0	0	0	0	0	1	0	0	0	0	0	0	0	1
Staff_D_2_C	0	0	0	0	0	0	0	0	0	0	1	0	0	0	0	0	0	0	1
Staff_D_2_D	0	1	0	0	0	1	0	1	0	0	1	0	1	0	0	0	0	0	1
Staff_D_2_F	0	0	0	0	0	0	0	0	0	0	1	0	0	0	0	0	0	0	1
Staff_D_2_H	0	0	0	0	0	0	0	0	0	0	1	0	0	0	0	0	0	0	1
Staff_D_2_I	0	0	0	0	0	0	0	0	0	0	1	0	0	0	0	0	0	0	1
Staff_D_2_J	0	0	0	0	0	0	0	0	0	0	1	0	0	0	0	0	0	0	1
Staff_D_2_K	0	0	0	0	0	0	0	0	0	0	1	0	0	0	0	0	0	0	1
Staff_D_2_L	0	0	0	0	0	0	0	0	0	0	1	0	0	0	0	0	0	0	1
Staff_D_2_M	0	0	0	0	0	0	0	0	0	0	1	1	1	0	0	0	0	0	1
Staff_D_2_N	0	0	0	0	0	0	0	0	0	0	1	0	0	0	0	0	0	0	1
Staff_D_2_O	1	0	0	0	1	0	0	0	1	0	1	0	0	0	0	0	0	0	1
Staff_D_2_P	0	0	0	0	0	0	0	0	0	0	1	0	0	0	0	0	0	0	1
Staff_D_2_Q	1	0	0	0	1	0	0	0	1	0	1	0	0	0	1	0	0	0	1
Staff_D_2_R	0	0	0	0	0	0	0	0	0	0	1	0	0	0	0	0	0	0	1
Staff_D_2_S	0	0	0	0	0	1	0	0	0	0	1	0	1	0	0	0	0	0	1
Staff_D_2_T	1	0	0	0	1	0	0	0	1	0	1	0	0	0	0	0	0	0	1
Staff_D_3_A	0	0	0	1	0	0	0	0	0	0	1	0	0	0	0	0	0	0	1
Staff_D_3_B	1	0	0	0	1	0	0	0	1	1	1	0	0	0	0	0	0	0	1
Staff_D_3_C	0	0	0	1	0	0	0	0	0	0	1	0	0	0	0	0	0	0	1
Staff_D_3_D	0	0	0	0	0	0	0	0	0	0	1	0	0	0	0	1	0	0	1
Staff_D_3_F	0	0	0	1	0	0	0	0	0	0	1	0	0	0	0	0	0	0	1
Staff_D_3_G	0	0	0	1	0	0	0	0	0	0	1	0	0	0	0	0	0	0	1
Staff_D_3_H	0	0	0	1	0	0	0	0	0	0	1	0	0	0	0	0	0	0	0
Staff_D_3_I	0	0	0	1	0	0	0	0	0	0	1	0	0	0	0	0	0	0	1
Staff_D_3_K	0	0	0	1	0	0	0	0	0	0	1	0	0	0	0	0	0	0	1
Staff_D_3_L	0	0	0	1	0	0	0	0	0	0	1	0	0	0	0	0	0	0	1
Staff_D_3_M	0	0	0	1	0	0	0	0	0	0	1	0	0	0	0	0	0	0	1
Staff_D_3_N	1	0	0	0	1	0	0	0	1	1	1	0	0	0	0	0	0	0	1
Staff_D_3_O	0	0	0	1	0	0	0	0	0	0	1	0	0	0	0	0	0	0	1
Staff_D_3_P	0	0	0	1	0	0	0	0	0	0	1	0	0	0	0	0	0	0	1
Staff_D_3_Q	0	0	0	0	0	0	0	0	0	0	1	0	0	0	0	0	0	0	1
Staff_D_3_R	0	0	0	1	0	0	0	0	0	0	1	0	0	0	0	0	0	0	1
Staff_D_3_S	0	0	0	1	0	0	0	0	0	0	1	0	0	0	0	0	0	0	1
Staff_D_3_T	0	0	0	1	0	0	0	0	0	0	1	0	0	0	0	0	0	0	1
Staff_D_1_M	0	0	0	0	0	0	0	0	0	0	0	0	0	0	0	0	0	0	1
Staff_D_1_R	1	0	0	0	1	0	0	0	1	1	1	0	0	0	0	0	0	0	1
Outgroup	0	0	0	0	0	0	0	0	0	0	1	0	0	0	0	0	0	0	1
