# Supplementary material for: Capturing the cloud of diversity reveals complexity and heterogeneity of MRSA carriage, infection and transmission
Source: Nat Commun. 2015 Mar 27;6:6560. doi: 10.1038/ncomms7560 (PMC4389252; doi:10.1038/ncomms7560)
Supplement: Supplementary Dataset 5 — Regions removed from the SNP alignment of clade 1 isolates [file ncomms7560-s6.xlsx]

## Sheet: Sheet1
Supplementary Data 5: Regions removed from the SNP alignment of clade 1 isolates
Number	Range	Element / reason
1	34163..51525	Staphylococcal cassette chromosome mec (SCCmec)
2	80765..83026	IS element
3	137322..138041	IS element
4	141474..142274	IS element
5	285593..285722	Low quality region
6	315945..318143	IS element
7	818385..820574	IS element
8	935317..936294	IS element
9	938088..938798	IS element
10	977393..979583	IS element
11	1104852..1107038	IS element
12	1252874..1254311	IS element
13	1283817..1286016	IS element
14	1328804..1330543	IS element
15	1361018..1375548	ICE element?
16	1520143..1566314	phiSLT and phi PVL like phage
17	1567574..1569770	IS element
18	1852864..1853851	IS element
19	1861820..1863920	duplication
20	1874756..1876610	IS element
21	1890687..1892984	IS element
22	1936048..1936059	Deletion region
23	1936157..1936253	Low quality region
24	1943176..1944547	IS element
25	1944548..1945123	IS element
26	2007734..2007904	Low quality region
27	2021753..2029411	Tn552-like
28	2042948..2087965	phiSa3
29	2136387..2138610	IS element
30	2407775..2408153	Low quality region
31	2509256..2510560	IS element
32	2568107..2570285	IS element
33	2700680..2701410	IS element
34	2737646..2737918	Low quality region
35	2825393..2826315	IS element
