# Supplementary material for: Capturing the cloud of diversity reveals complexity and heterogeneity of MRSA carriage, infection and transmission
Source: Nat Commun. 2015 Mar 27;6:6560. doi: 10.1038/ncomms7560 (PMC4389252; doi:10.1038/ncomms7560)
Supplement: Supplementary Dataset 6 — Regions removed from the SNP alignment of clade 2 isolates [file ncomms7560-s7.xlsx]

## Sheet: Sheet1
Supplementary Data 6: Regions removed from the SNP alignment of clade 2 isolates
Number	Range	Element / reason
1	34163..51525	Staphylococcal cassette chromosome mec (SCCmec)
2	80765..83026	IS element
3	137322..138041	IS element
4	141474..142274	IS element
5	285593..285722	Low quality region
6	315945..318143	IS element
7	518796..529204	Low quality region
8	585015..585326	Low quality region
9	818385..820574	IS element
10	935317..936294	IS element
11	938088..938798	IS element
12	977393..979583	IS element
13	1104852..1107038	IS element
14	1252874..1254311	IS element
15	1283817..1286016	IS element
16	1328804..1330543	IS element
17	1361018..1375548	ICE element
18	1520143..1566314	phiSLT and phi PVL like phage
19	1567574..1569770	IS element
20	1691904..1691976	Low quality region
21	1823138..1823209	Low quality region
22	1852864..1853851	IS element
23	1861820..1863920	Duplication
24	1874756..1876610	IS element
25	1890687..1892984	IS element
26	1936048..1936059	Deletion region
27	1936157..1936253	Low quality region
28	1943176..1944547	IS element
29	1944548..1945123	IS element
30	1945347..1945428	Low quality region
31	2007734..2007904	Low quality region
32	2021753..2029411	Tn552-like
33	2042948..2087965	phiSa3
34	2136387..2138610	IS element
35	2407775..2408153	Low quality region
36	2509256..2510560	IS element
37	2568107..2570285	IS element
38	2700680..2701410	IS element
39	2737646..2737918	Low quality region
40	2825393..2826315	IS element
