# Supplementary material for: Capturing the cloud of diversity reveals complexity and heterogeneity of MRSA carriage, infection and transmission
Source: Nat Commun. 2015 Mar 27;6:6560. doi: 10.1038/ncomms7560 (PMC4389252; doi:10.1038/ncomms7560)
Supplement: Supplementary Dataset 7 — Regions removed from the SNP alignment of clade 3 isolates [file ncomms7560-s8.xlsx]

## Sheet: Sheet1
Supplementary Data 7: Regions removed from the SNP alignment of clade 3 isolates
Number	Range	Element / reason
1	34163..51525	Staphylococcal cassette chromosome mec (SCCmec)
2	80765..83026	IS element
3	137322..138041	IS element
4	141334..141461	Deletion region
5	141474..142274	IS element
6	285593..285722	Low quality region
7	315945..318143	IS element
8	581104..590117	Deletion region
9	818385..820574	IS element
10	935317..936294	IS element
11	938088..938798	IS element
12	977393..979583	IS element
13	1104852..1107038	IS element
14	1184797..1184880	Deletion region
15	1249925..1249956	Low quality region
16	1252874..1254311	IS element
17	1283817..1286016	IS element
18	1328804..1330543	IS element
19	1361018..1375548	ICE element
20	1520143..1566314	phiSLT and phi PVL like phage
21	1567574..1569770	IS element
22	1852864..1853851	IS element
23	1861820..1863920	duplication
24	1874756..1876610	IS element
25	1890687..1892984	IS element
26	1935987..1936258	Low quality region
27	1943176..1944547	IS element
28	1944548..1945123	IS element
29	2007734..2007904	Low quality region
30	2021753..2029411	Tn552-like
31	2042948..2087965	phiSa3
32	2136387..2138610	IS element
33	2407775..2408153	Low quality region
34	2509256..2510560	IS element
35	2568107..2570285	IS element
36	2700680..2701410	IS element
37	2737646..2737951	Low quality region
38	2776224..2777795	Deletion region
39	2810270..2810642	Deletion region
40	2825393..2826315	Deletion region
